# Supplementary material for: Linkage disequilibrium score regression identifies genetic correlations between hepatocellular carcinoma and clinically relevant traits
Source: Int J Cancer. 2025 Sep 27;158(5):1193–203. doi: 10.1002/ijc.70136 (PMC12765977; doi:10.1002/ijc.70136)
Supplement: Supplementary file 1 — Data S1. Supporting Information. [file IJC-158-1193-s002.xlsx]

## Sheet: STable1
Supplementary Table 1. SNPs associated with Alcohol Consumption
Chr	POS_hg19	rsID	Ref	Alt
1	4548453	rs705687	A	G
1	33837334	rs58107686	C	A
1	66407700	rs12088813	A	C
1	71491890	rs5024204	A	T
1	165119792	rs10753661	G	A
1	173848808	rs28680958	G	A
1	205719532	rs823114	G	A
2	430975	rs77165542	C	T
2	27730940	rs1260326	T	C
2	27860551	rs2178197	A	G
2	45155276	rs13383034	C	T
2	45159091	rs1004787	G	A
2	63581507	rs13032049	A	G
2	74334462	rs828867	G	A
2	98275354	rs11692435	G	A
2	144225215	rs13024996	C	A
2	147956293	rs72859280	G	T
2	225475560	rs56337305	T	C
3	70968431	rs13094887	A	T
3	85457240	rs62250685	A	G
3	85475292	rs74664784	T	C
3	93994255	rs13066454	C	T
3	131576287	rs9838144	G	C
3	141124607	rs2011092	T	C
3	141267295	rs60654199	C	A
3	158187811	rs6787172	T	G
4	3446091	rs3748034	G	T
4	39406254	rs7682824	C	T
4	39414993	rs11940694	A	G
4	39418965	rs35538052	G	A
4	42151306	rs4501255	C	G
4	99678691	rs12499107	A	G
4	99713350	rs144198753	C	T
4	100000136	rs1154414	T	C
4	100239319	rs1229984	T	C
4	100254520	rs10028756	G	A
4	100260679	rs561222871	C	T
4	100273594	rs36052336	A	G
4	100286085	rs2165670	G	A
4	100443853	rs17029090	A	G
4	100444363	rs79139602	A	T
4	101243023	rs4699791	G	A
4	103188709	rs13107325	C	T
4	143648579	rs4690727	C	G
4	152968372	rs10004020	G	A
4	171086393	rs12651313	C	G
5	87854395	rs4916723	A	C
5	144412335	rs12655091	G	A
5	155902003	rs55872084	G	T
5	166803321	rs11739827	G	T
7	69783020	rs10085696	A	G
7	73042443	rs6460047	T	C
7	98977515	rs10236149	A	G
7	103840115	rs35034355	G	A
7	153489744	rs6951574	T	C
8	20949917	rs13250583	C	T
8	64527399	rs1217091	T	C
8	126500031	rs28601761	C	G
9	108755622	rs55932213	A	G
9	109345993	rs10978550	T	C
10	110507806	rs7074871	G	A
10	125093880	rs17665139	C	T
11	8642218	rs7950166	C	T
11	27643725	rs11030084	C	T
11	47397353	rs56030824	G	A
11	113424042	rs10750025	C	T
11	113660576	rs1713676	A	G
11	116075001	rs4938230	C	A
11	121544285	rs682011	T	C
11	133658168	rs12795042	A	C
12	51895882	rs10876188	C	T
12	54674235	rs3809162	A	G
12	81601464	rs10506274	G	T
12	92170791	rs4842786	G	A
13	27124360	rs500321	A	T
14	57274519	rs1123285	C	G
14	58782779	rs2180870	T	C
14	94844947	rs28929474	C	T
14	104610138	rs11625650	G	A
15	75027880	rs2472297	C	T
15	86796012	rs12907323	A	G
16	20013793	rs2764771	G	A
16	24810681	rs17177078	C	T
16	28754684	rs378421	G	A
16	29892184	rs113443718	G	A
16	64872590	rs62044525	C	G
16	69131281	rs7185555	G	C
16	72338507	rs79616692	G	C
16	73912588	rs1104608	G	C
17	2209888	rs4548913	G	A
17	7462969	rs3803800	A	G
17	29715500	rs2854334	A	G
17	44246624	.	C	A
17	78524597	rs10438820	C	T
18	53052169	rs9950000	C	T
18	55080437	rs4092465	A	G
19	49214274	rs281379	G	A
20	25035711	rs4815364	G	A
22	41946519	rs9607814	C	A

## Sheet: STable2
Supplementary Table 2. Pairwise comparisons and LDSR results of HCV-negative HCC.
Triat, Trait name; FieldID, UKBB showcase field ID; rg, pairwise genetic correlation; se, standard error of rg; z, Z-score for rg; p,P-value for rg; fdr-p. FDR corected P-value for rg; h2_obs, observed scale heritability for trait; h2_obs_se, standard error of observed scale heritability for trait; h2_z, Z-score for h2_obs; h2_p, P-value for h2_obs; category, UKBB showcase description.
Trait	FieldID	rg	se	z	p	fdr-p	h2_obs	h2_obs_se	h2_z	h2_p	category
Food weight	100001_raw	-0.2408	0.1406	-1.713	0.08669	0.227057	0.06924	0.006583	10.518	0	Estimated nutrients yesterday
Energy	100002_raw	-0.1872	0.1659	-1.128	0.2593	0.441643	0.04265	0.006991	6.1007	1.05604e-09	Estimated nutrients yesterday
Protein	100003_raw	0.06576	0.1916	0.3432	0.7315	0.837461	0.03028	0.006808	4.44771	8.67912e-06	Estimated nutrients yesterday
Fat	100004_raw	-0.09918	0.1821	-0.5446	0.5861	0.74587	0.03727	0.006815	5.46882	4.53045e-08	Estimated nutrients yesterday
Carbohydrate	100005_raw	-0.2012	0.1655	-1.216	0.2242	0.405631	0.03676	0.006854	5.36329	8.1719e-08	Estimated nutrients yesterday
Saturated fat	100006_raw	-0.04421	0.1957	-0.2259	0.8213	0.893709	0.03327	0.006549	5.08016	3.77107e-07	Estimated nutrients yesterday
Polyunsaturated fat	100007_raw	-0.05732	0.2289	-0.2504	0.8022	0.88545	0.02269	0.006594	3.44101	0.000579554	Estimated nutrients yesterday
Total sugars	100008_raw	-0.3122	0.146	-2.138	0.0325	0.11713	0.05021	0.00674	7.44955	9.37028e-14	Estimated nutrients yesterday
Englyst dietary fibre	100009_raw	-0.2573	0.1475	-1.744	0.08113	0.216267	0.05103	0.006286	8.11804	4.44089e-16	Estimated nutrients yesterday
Portion size	100010	0.06116	0.1255	0.4874	0.626	0.771581	0.07032	0.007086	9.92379	0	Typical diet yesterday
Iron	100011_raw	-0.4371	0.1782	-2.453	0.01416	0.0676465	0.04708	0.006647	7.08289	1.41176e-12	Estimated nutrients yesterday
Vitamin B6	100012_raw	-0.04163	0.1757	-0.237	0.8127	0.890806	0.03504	0.006435	5.44522	5.1741e-08	Estimated nutrients yesterday
Folate	100014_raw	-0.08473	0.1613	-0.5253	0.5994	0.756386	0.03923	0.006673	5.87892	4.12964e-09	Estimated nutrients yesterday
Vitamin C	100015_raw	-0.238	0.1783	-1.335	0.182	0.358241	0.03966	0.006497	6.10436	1.03216e-09	Estimated nutrients yesterday
Potassium	100016_raw	-0.3319	0.1625	-2.042	0.04112	0.137219	0.0429	0.006782	6.32557	2.52303e-10	Estimated nutrients yesterday
Magnesium	100017_raw	-0.4068	0.1621	-2.51	0.01207	0.0630179	0.05102	0.007113	7.17278	7.34968e-13	Estimated nutrients yesterday
Retinol	100018_raw	-0.1776	0.1889	-0.9399	0.3473	0.528901	0.03288	0.007153	4.59667	4.29291e-06	Estimated nutrients yesterday
Carotene	100019_raw	-0.2849	0.2732	-1.043	0.2971	0.484552	0.02061	0.005817	3.54306	0.000395508	Estimated nutrients yesterday
Alcohol	100022	-0.2866	0.173	-1.657	0.09759	0.240974	0.0424	0.006818	6.21883	5.00868e-10	Estimated nutrients yesterday
Starch	100023_raw	0.1857	0.1947	0.9535	0.3403	0.526916	0.03122	0.006411	4.86976	1.11737e-06	Estimated nutrients yesterday
Calcium	100024_raw	-0.2086	0.1873	-1.114	0.2652	0.449314	0.02814	0.006669	4.21952	2.4482e-05	Estimated nutrients yesterday
Vitamin E	100025_raw	-0.608	0.2319	-2.622	0.008736	0.0504218	0.02584	0.006029	4.28595	1.81959e-05	Estimated nutrients yesterday
Drinking water intake	100150	-0.1237	0.1507	-0.8206	0.4119	0.590958	0.0636	0.007167	8.87401	0	Hot/cold beverages yesterday
Low calorie drink intake	100160	0.3476	0.2339	1.486	0.1373	0.29666	0.0258	0.006393	4.03566	5.44481e-05	Hot/cold beverages yesterday
Coffee consumed	100240	-0.1543	0.1806	-0.854	0.3931	0.572186	0.03601	0.007108	5.06612	4.06e-07	Hot/cold beverages yesterday
Instant coffee intake	100250	0.2347	0.1876	1.251	0.2108	0.387614	0.03543	0.006696	5.29122	1.21504e-07	Hot/cold beverages yesterday
Added milk to instant coffee	100260	0.2857	0.2176	1.313	0.1892	0.364828	0.02264	0.006498	3.48415	0.000493705	Hot/cold beverages yesterday
Filtered coffee intake	100270	-0.3797	0.1605	-2.366	0.018	0.0802871	0.05204	0.006665	7.80795	5.77316e-15	Hot/cold beverages yesterday
Added milk to filtered coffee	100280	-0.2931	0.1761	-1.665	0.09598	0.238889	0.03855	0.007048	5.46964	4.50959e-08	Hot/cold beverages yesterday
Intake of sugar added to coffee	100370	-0.01865	0.1554	-0.1201	0.9044	0.94204	0.0367	0.006488	5.6566	1.54404e-08	Hot/cold beverages yesterday
Tea consumed	100390	-0.3049	0.193	-1.579	0.1143	0.267032	0.03878	0.006941	5.58709	2.30904e-08	Hot/cold beverages yesterday
Standard tea intake	100400	0.1701	0.2272	0.7487	0.4541	0.631395	0.02769	0.007168	3.863	0.000112002	Hot/cold beverages yesterday
Added milk to standard tea	100460	0.01314	0.1723	0.07628	0.9392	0.963803	0.04185	0.007021	5.96069	2.51176e-09	Hot/cold beverages yesterday
Alcohol consumed	100580	-0.3262	0.1841	-1.771	0.07651	0.205778	0.03408	0.007521	4.53131	5.86184e-06	Alcoholic beverages yesterday
Red wine intake	100590	-0.3494	0.2452	-1.425	0.1543	0.324066	0.02139	0.006496	3.2928	0.000991966	Alcoholic beverages yesterday
Breakfast cereal consumed	100760	-0.1335	0.1618	-0.8248	0.4095	0.588452	0.04574	0.006558	6.97469	3.06555e-12	Cereal yesterday
Milk added to cereal	100890	-0.1812	0.1908	-0.9499	0.3421	0.526916	0.03053	0.006368	4.79428	1.63257e-06	Cereal yesterday
Type milk consumed: wholemilk	100920_2104	-0.2584	0.242	-1.068	0.2856	0.469901	0.02382	0.006041	3.94306	8.04499e-05	Milk/eggs/cheese yesterday
Frequency of light DIY in last 4 weeks	1011	0.09115	0.1246	0.7313	0.4646	0.637146	0.02293	0.001894	12.1067	0	Physical activity
Pulse rate, automated reading	102_raw	0.1333	0.07231	1.843	0.06526	0.184719	0.1583	0.008515	18.5907	0	Blood pressure
Yogurt/ice-cream consumers	102080	0.1058	0.1711	0.6181	0.5365	0.699546	0.03372	0.006569	5.1332	2.84855e-07	Soup/snacks/pastries yesterday
Duration of light DIY	1021	-0.06052	0.1044	-0.5795	0.5623	0.72376	0.03569	0.002195	16.2597	0	Physical activity
Sweet snack consumers	102250	0.3625	0.2013	1.801	0.07165	0.196819	0.03291	0.006287	5.23461	1.65333e-07	Soup/snacks/pastries yesterday
Savoury snack consumers	102400	0.08391	0.2111	0.3976	0.6909	0.814433	0.02832	0.006423	4.40915	1.03775e-05	Soup/snacks/pastries yesterday
Starchy food consumers	102700	-0.2378	0.2394	-0.9934	0.3205	0.510195	0.02283	0.006325	3.60949	0.000306804	Bread/pasta/rice yesterday
Cheese consumers	102800	-0.5627	0.245	-2.297	0.02164	0.0894387	0.0229	0.0065	3.52308	0.000426568	Milk/eggs/cheese yesterday
Frequency of friend/family visits	1031	-0.1856	0.08043	-2.307	0.02104	0.0887527	0.04168	0.001768	23.5747	0	Social support
Fat removed from meat	103120	0.5782	0.3851	1.501	0.1332	0.291294	0.03446	0.02398	1.43703	0.150709	Meat/fish yesterday
Vegetable consumers	103990	-0.5959	0.2172	-2.744	0.006076	0.0399597	0.02791	0.006366	4.38423	1.16397e-05	Fruit/vegetables yesterday
Side salad intake	104090	-0.3594	0.2269	-1.584	0.1132	0.267032	0.02396	0.006707	3.57239	0.000353742	Fruit/vegetables yesterday
Lettuce intake	104240	-0.5289	0.2306	-2.294	0.0218	0.0896886	0.02421	0.005972	4.05392	5.03668e-05	Fruit/vegetables yesterday
Fresh tomato intake	104340	-0.7436	0.2226	-3.341	0.000836	0.012149	0.02731	0.00612	4.46242	8.10398e-06	Fruit/vegetables yesterday
Fruit consumers	104400	-0.4607	0.1915	-2.406	0.01612	0.0748666	0.04346	0.006359	6.83441	8.23452e-12	Fruit/vegetables yesterday
Apple intake	104450	-0.1881	0.1864	-1.009	0.3129	0.501301	0.03317	0.006866	4.83105	1.35814e-06	Fruit/vegetables yesterday
Banana intake	104460	0.04975	0.1908	0.2608	0.7943	0.882447	0.03356	0.008323	4.0322	5.52571e-05	Fruit/vegetables yesterday
Vitamin supplement user	104670	-0.1148	0.2022	-0.5677	0.5702	0.730797	0.02944	0.006278	4.68939	2.74019e-06	Vitamin/mineral supplements yesterday
Time spent doing vigorous physical activity	104900	0.4946	0.2153	2.297	0.02163	0.0894387	0.0322	0.006851	4.70004	2.60106e-06	Physical activity yesterday
Time spend outdoors in summer	1050	0.305	0.08636	3.532	0.0004123	0.00884482	0.07633	0.002335	32.6895	0	Sun exposure
Time spent outdoors in winter	1060	0.1717	0.08798	1.952	0.05094	0.157031	0.04356	0.001962	22.2018	0	Sun exposure
Time spent watching television (TV)	1070	0.3672	0.08089	4.539	5.654e-06	0.00480593	0.1154	0.002931	39.3722	0	Physical activity
Time spent using computer	1080	-0.2099	0.08016	-2.618	0.008842	0.0504218	0.1045	0.003164	33.0278	0	Physical activity
Time spent driving	1090	0.03847	0.08649	0.4448	0.6565	0.793968	0.04472	0.001919	23.3038	0	Physical activity
Drive faster than motorway speed limit	1100	-0.154	0.06861	-2.245	0.02475	0.0976149	0.065	0.001965	33.0789	0	Physical activity
Invitation to complete online 24-hour recall dietary questionnaire, acceptance	110001	-0.3308	0.1017	-3.251	0.001149	0.014581	0.04183	0.001794	23.3166	0	Diet by 24-hour recall
Length of mobile phone use	1110	0.1828	0.07655	2.388	0.01695	0.0771311	0.0576	0.001903	30.268	0	Electronic device use
Weekly usage of mobile phone in last 3 months	1120	0.2112	0.08504	2.483	0.01301	0.0646948	0.04921	0.00179	27.4916	0	Electronic device use
Hands-free device/speakerphone use with mobile phone in last 3 month	1130	0.1729	0.09604	1.8	0.07187	0.196823	0.02671	0.00168	15.8988	0	Electronic device use
Usual side of head for mobile phone use: Left	1150_1	-0.06886	0.09337	-0.7375	0.4608	0.636331	0.02366	0.001774	13.3371	0	Electronic device use
Usual side of head for mobile phone use: Right	1150_2	0.06188	0.08703	0.711	0.4771	0.647636	0.02738	0.001791	15.2875	0	Electronic device use
Sleep duration	1160	0.00704	0.05774	0.1219	0.903	0.94167	0.075	0.002328	32.2165	0	Sleep
Getting up in morning	1170	0.04334	0.05908	0.7335	0.4632	0.636331	0.07916	0.002438	32.4692	0	Sleep
Morning/evening person (chronotype)	1180	-0.01022	0.05752	-0.1776	0.859	0.918101	0.1268	0.003358	37.7606	0	Sleep
Nap during day	1190	0.06425	0.05796	1.109	0.2676	0.451512	0.08807	0.002746	32.0721	0	Sleep
Sleeplessness / insomnia	1200	0.1139	0.06968	1.634	0.1022	0.247475	0.06653	0.002022	32.9031	0	Sleep
Snoring	1210	-0.2175	0.07353	-2.958	0.003093	0.0267961	0.06479	0.002005	32.3142	0	Sleep
Daytime dozing / sleeping (narcolepsy)	1220	0.007664	0.07533	0.1017	0.919	0.952101	0.05085	0.001772	28.6964	0	Sleep
Ventricular rate	12336_raw	-0.006131	0.2038	-0.03008	0.976	0.988063	0.1623	0.03195	5.07981	3.77808e-07	ECG at rest, 12-lead
P duration	12338_raw	-0.4445	0.3397	-1.308	0.1908	0.366548	0.06275	0.03059	2.05132	0.0402354	ECG at rest, 12-lead
QRS duration	12340_raw	0.1594	0.1998	0.7978	0.425	0.603983	0.1488	0.04035	3.68773	0.000226261	ECG at rest, 12-lead
Current tobacco smoking	1239	0.2682	0.07892	3.398	0.0006781	0.0112625	0.05565	0.001927	28.8791	0	Smoking
Past tobacco smoking	1249	-0.1262	0.06525	-1.934	0.05312	0.161149	0.09652	0.002833	34.0699	0	Smoking
Exposure to tobacco smoke outside home	1279	0.1699	0.09964	1.706	0.08808	0.228245	0.0326	0.001558	20.9243	0	Smoking
Cooked vegetable intake	1289	-0.05103	0.077	-0.6627	0.5075	0.67145	0.04195	0.001479	28.3638	0	Diet
Place of birth in UK - north co-ordinate	129_raw	0.07859	0.04743	1.657	0.09753	0.240974	0.1598	0.003255	49.0937	0	Early life factors
Salad / raw vegetable intake	1299	-0.08133	0.07514	-1.082	0.2791	0.462922	0.04566	0.001824	25.0329	0	Diet
Place of birth in UK - east co-ordinate	130_raw	-0.1006	0.05221	-1.926	0.05408	0.16351	0.13	0.002641	49.2238	0	Early life factors
Fresh fruit intake	1309	-0.2239	0.07605	-2.944	0.00324	0.02754	0.06197	0.002144	28.9039	0	Diet
Dried fruit intake	1319	-0.3058	0.0899	-3.401	0.0006707	0.0112625	0.06848	0.002183	31.3697	0	Diet
Oily fish intake	1329	-0.1115	0.07262	-1.536	0.1245	0.280887	0.06558	0.002296	28.5627	0	Diet
Non-oily fish intake	1339	0.1175	0.08369	1.404	0.1604	0.333765	0.02746	0.001344	20.4315	0	Diet
Processed meat intake	1349	0.2166	0.07702	2.812	0.004917	0.0352094	0.04716	0.001902	24.795	0	Diet
Number of self-reported non-cancer illnesses	135	0.2826	0.08501	3.324	0.0008865	0.0126784	0.07	0.001812	38.6313	0	Medical conditions
Poultry intake	1359	0.348	0.09801	3.55	0.0003847	0.00884482	0.03348	0.001335	25.0787	0	Diet
Number of operations, self-reported	136	0.148	0.07546	1.962	0.0498	0.154723	0.04605	0.001611	28.5847	0	Operations
Beef intake	1369	0.1716	0.07542	2.275	0.0229	0.0925242	0.04154	0.001651	25.1605	0	Diet
Number of treatments/medications taken	137	0.2936	0.08401	3.494	0.0004753	0.00968074	0.07278	0.002069	35.1764	0	Medications
Lamb/mutton intake	1379	0.003798	0.07768	0.04889	0.961	0.975069	0.04618	0.001765	26.1643	0	Diet
Pork intake	1389	0.02661	0.08145	0.3267	0.7439	0.848423	0.03219	0.001486	21.6622	0	Diet
Cheese intake	1408	-0.2174	0.07807	-2.785	0.005356	0.0364939	0.0715	0.002123	33.6788	0	Diet
Milk type used: Skimmed	1418_3	0.1691	0.1057	1.6	0.1095	0.260315	0.0205	0.001167	17.5664	0	Diet
Spread type: Never/rarely use spread	1428_0	-0.2224	0.0996	-2.233	0.02554	0.0988405	0.02266	0.001235	18.3482	0	Diet
Spread type: Butter/spreadable butter	1428_1	-0.06473	0.07806	-0.8292	0.407	0.587452	0.04141	0.001527	27.1185	0	Diet
Spread type: Other type of spread/margarine	1428_3	0.1827	0.09294	1.966	0.04934	0.154359	0.03025	0.001397	21.6535	0	Diet
Bread intake	1438_raw	-0.02685	0.06766	-0.3969	0.6915	0.814433	0.04835	0.001782	27.1324	0	Diet
Bread type: White	1448_1	0.255	0.08363	3.049	0.002298	0.0216803	0.06345	0.001907	33.2722	0	Diet
Bread type: Wholemeal or wholegrain	1448_3	-0.3208	0.08717	-3.68	0.000233	0.00743607	0.05395	0.001834	29.4166	0	Diet
Cereal intake	1458	-0.1633	0.07071	-2.309	0.02096	0.0887527	0.0639	0.002043	31.2775	0	Diet
Cereal type: Oat cereal (e.g. Ready Brek, porridge)	1468_3	0.1266	0.1076	1.176	0.2396	0.425798	0.02123	0.001426	14.8878	0	Diet
Cereal type: Muesli	1468_4	-0.3907	0.1071	-3.648	0.0002641	0.00743607	0.05547	0.00179	30.9888	0	Diet
Cereal type: Other (e.g. Cornflakes, Frosties)	1468_5	0.2122	0.08678	2.445	0.01449	0.0687131	0.03927	0.001474	26.6418	0	Diet
Salt added to food	1478	0.1915	0.07142	2.682	0.007315	0.0451426	0.08543	0.002809	30.413	0	Diet
Tea intake	1488_raw	0.07948	0.06873	1.157	0.2475	0.433847	0.05586	0.002768	20.1806	0	Diet
Coffee intake	1498	-0.1108	0.07297	-1.518	0.129	0.287263	0.05148	0.003097	16.6225	0	Diet
Coffee type: Instant coffee	1508_2	0.3712	0.115	3.227	0.001252	0.0154528	0.03845	0.001805	21.3019	0	Diet
Coffee type: Ground coffee (include espresso, filter etc)	1508_3	-0.3223	0.08939	-3.606	0.0003115	0.00825475	0.07226	0.002112	34.214	0	Diet
Hot drink temperature	1518	-0.1699	0.06355	-2.673	0.007517	0.0457623	0.07976	0.002458	32.4491	0	Diet
Water intake	1528	-0.07344	0.07916	-0.9278	0.3535	0.535007	0.0667	0.002249	29.6576	0	Diet
Major dietary changes in the last 5 years: No	1538_0	-0.3098	0.08967	-3.454	0.0005516	0.0102126	0.04228	0.00164	25.7805	0	Diet
Major dietary changes in the last 5 years: Yes, because of illness	1538_1	0.3329	0.1078	3.087	0.00202	0.0202224	0.02972	0.001379	21.5518	0	Diet
Major dietary changes in the last 5 years: Yes, because of other reasons	1538_2	0.2025	0.09738	2.08	0.03756	0.128675	0.02053	0.001213	16.925	0	Diet
Variation in diet	1548	0.1586	0.07248	2.188	0.02869	0.107707	0.04419	0.001591	27.775	0	Diet
Average weekly red wine intake	1568	-0.2305	0.08997	-2.562	0.01041	0.0568449	0.05545	0.00238	23.2983	0	Alcohol
Average weekly champagne plus white wine intake	1578	-0.3594	0.1041	-3.452	0.0005554	0.0102126	0.03773	0.001668	22.6199	0	Alcohol
Average weekly beer plus cider intake	1588	0.2631	0.08969	2.934	0.00335	0.0279477	0.05209	0.002039	25.5468	0	Alcohol
Average weekly spirits intake	1598	0.2143	0.09832	2.18	0.02929	0.109047	0.03261	0.00172	18.9593	0	Alcohol
Alcohol usually taken with meals	1618	-0.163	0.07803	-2.089	0.03672	0.128235	0.1113	0.003285	33.8813	0	Alcohol
Alcohol intake versus 10 years previously	1628	0.3014	0.0945	3.189	0.001427	0.0165992	0.03755	0.00156	24.0705	0	Alcohol
Breastfed as a baby	1677	-0.2417	0.1143	-2.115	0.03446	0.122238	0.02663	0.001652	16.1199	0	Early life factors
Comparative body size at age 10	1687	0.06618	0.05764	1.148	0.2509	0.434906	0.1483	0.006892	21.5177	0	Early life factors
Comparative height size at age 10	1697	-0.08168	0.05069	-1.611	0.1071	0.255283	0.2684	0.01117	24.0286	0	Early life factors
Skin colour	1717	0.08791	0.04844	1.815	0.06952	0.19214	0.1738	0.05154	3.37214	0.00074587	Sun exposure
Ease of skin tanning	1727	-0.0189	0.05367	-0.3522	0.7247	0.833914	0.1877	0.0651	2.88326	0.00393587	Sun exposure
Childhood sunburn occasions	1737	-0.101	0.06763	-1.493	0.1354	0.294893	0.1125	0.01746	6.4433	1.16904e-10	Sun exposure
Hair colour (natural, before greying): Blonde	1747_1	-0.08957	0.0492	-1.821	0.06867	0.192019	0.147	0.02841	5.17423	2.28847e-07	Sun exposure
Hair colour (natural, before greying): Red	1747_2	-0.002287	0.1788	-0.01279	0.9898	0.995323	0.1579	0.1415	1.1159	0.264464	Sun exposure
Hair colour (natural, before greying): Light brown	1747_3	0.01017	0.06738	0.151	0.88	0.931704	0.05317	0.01592	3.33982	0.000838315	Sun exposure
Hair colour (natural, before greying): Dark brown	1747_4	0.03325	0.04859	0.6842	0.4939	0.662161	0.1715	0.04693	3.65438	0.000257805	Sun exposure
Hair colour (natural, before greying): Black	1747_5	0.02572	0.06153	0.4181	0.6759	0.805537	0.06263	0.01443	4.34026	1.42312e-05	Sun exposure
Facial ageing	1757	0.04042	0.06346	0.6369	0.5242	0.687488	0.07585	0.002738	27.7027	0	Sun exposure
Maternal smoking around birth	1787	0.3181	0.09505	3.347	0.0008161	0.0120542	0.05199	0.001913	27.1772	0	Early life factors
Father's age at death	1807_raw	-0.2606	0.1122	-2.323	0.0202	0.0879237	0.0294	0.001809	16.2521	0	Family history
Townsend deprivation index at recruitment	189_raw	0.1332	0.08522	1.563	0.1181	0.272369	0.04024	0.001452	27.7135	0	Baseline characteristics
Mood swings	1920	0.232	0.07587	3.058	0.002229	0.0213652	0.07308	0.002281	32.0386	0	Mental health
Miserableness	1930	0.1457	0.06505	2.24	0.0251	0.0980569	0.06454	0.002338	27.6048	0	Mental health
Irritability	1940	0.06589	0.0678	0.9719	0.3311	0.519723	0.06646	0.002656	25.0226	0	Mental health
Sensitivity / hurt feelings	1950	0.1346	0.07139	1.885	0.05939	0.173173	0.06505	0.00229	28.4061	0	Mental health
Fed-up feelings	1960	0.1308	0.06444	2.029	0.04244	0.140068	0.07438	0.002137	34.8058	0	Mental health
Nervous feelings	1970	0.07886	0.06808	1.158	0.2467	0.433847	0.06701	0.002294	29.211	0	Mental health
Worrier / anxious feelings	1980	0.04837	0.06139	0.7879	0.4308	0.609342	0.07842	0.00302	25.9669	0	Mental health
Tense / 'highly strung'	1990	0.03265	0.06613	0.4937	0.6215	0.76826	0.05556	0.002023	27.4642	0	Mental health
Worry too long after embarrassment	2000	-0.02326	0.06576	-0.3538	0.7235	0.833598	0.06731	0.00224	30.0491	0	Mental health
Non-cancer illness code, self-reported: hypertension	20002_1065	0.2378	0.06648	3.577	0.0003473	0.00869215	0.1336	0.004309	31.0049	0	Medical conditions
Non-cancer illness code, self-reported: angina	20002_1074	0.3011	0.1091	2.758	0.005808	0.038763	0.02676	0.001546	17.3092	0	Medical conditions
Non-cancer illness code, self-reported: heart attack/myocardial infarction	20002_1075	0.2022	0.1013	1.995	0.04604	0.147099	0.0214	0.001385	15.4513	0	Medical conditions
Non-cancer illness code, self-reported: asthma	20002_1111	0.01551	0.06765	0.2293	0.8186	0.893709	0.06214	0.004363	14.2425	0	Medical conditions
Non-cancer illness code, self-reported: diabetes	20002_1220	0.4007	0.1063	3.771	0.0001627	0.00674521	0.04334	0.002298	18.8599	0	Medical conditions
Non-cancer illness code, self-reported: hypothyroidism/myxoedema	20002_1226	0.1044	0.06991	1.493	0.1355	0.294893	0.05601	0.003963	14.1332	0	Medical conditions
Non-cancer illness code, self-reported: hayfever/allergic rhinitis	20002_1387	-0.02133	0.09547	-0.2234	0.8232	0.894696	0.02488	0.00166	14.988	0	Medical conditions
Non-cancer illness code, self-reported: osteoarthritis	20002_1465	0.1801	0.09373	1.922	0.05465	0.164132	0.02338	0.001186	19.7133	0	Medical conditions
Non-cancer illness code, self-reported: gout	20002_1466	0.2089	0.1067	1.957	0.05033	0.155833	0.02331	0.004708	4.95115	7.37774e-07	Medical conditions
Non-cancer illness code, self-reported: high cholesterol	20002_1473	0.1729	0.07467	2.315	0.02061	0.0887527	0.05364	0.004069	13.1826	0	Medical conditions
Treatment/medication code: simvastatin	20003_1140861958	0.3573	0.1066	3.351	0.0008064	0.0120542	0.0342	0.001878	18.2109	0	Medications
Treatment/medication code: aspirin	20003_1140868226	0.3424	0.1113	3.076	0.002101	0.0205761	0.0243	0.001249	19.4556	0	Medications
Treatment/medication code: allopurinol	20003_1140875408	0.2271	0.1118	2.03	0.04235	0.140068	0.02007	0.003925	5.11338	3.16452e-07	Medications
Treatment/medication code: amlodipine	20003_1140879802	0.2817	0.1003	2.807	0.005002	0.0352094	0.02427	0.001519	15.9776	0	Medications
Treatment/medication code: metformin	20003_1140884600	0.4012	0.1226	3.273	0.001063	0.014295	0.03534	0.001832	19.2904	0	Medications
Treatment/medication code: levothyroxine sodium	20003_1141191044	0.1035	0.07514	1.378	0.1682	0.341368	0.04035	0.00307	13.1433	0	Medications
Treatment/medication code: bendroflumethiazide	20003_1141194794	0.2618	0.09027	2.9	0.003727	0.0298287	0.03413	0.001778	19.1957	0	Medications
Treatment/medication code: paracetamol	20003_2038460150	0.2631	0.09693	2.715	0.006632	0.0419375	0.03608	0.001497	24.1015	0	Medications
Interpolated Age of participant when cancer first diagnosed	20007_raw	0.3083	0.2601	1.185	0.2359	0.421597	0.02636	0.01101	2.39419	0.0166572	Medical conditions
Sitting height	20015_raw	-0.1041	0.05126	-2.031	0.04223	0.140068	0.3732	0.01566	23.8314	0	Body size measures
Fluid intelligence score	20016_raw	-0.213	0.06335	-3.363	0.0007723	0.011936	0.25	0.007413	33.7245	0	Fluid intelligence / reasoning
Prospective memory result	20018	0.03044	0.09262	0.3286	0.7425	0.847899	0.06274	0.003361	18.6671	0	Prospective memory
Speech-reception-threshold (SRT) estimate (left)	20019_raw	-0.01504	0.1496	-0.1005	0.9199	0.952101	0.02669	0.002822	9.45783	0	Hearing test
Speech-reception-threshold (SRT) estimate (right)	20021_raw	0.07049	0.1567	0.4497	0.6529	0.791281	0.02034	0.003199	6.35824	2.04083e-10	Hearing test
Birth weight	20022_raw	-0.1215	0.07138	-1.702	0.08868	0.228288	0.1141	0.004879	23.3859	0	Early life factors
Mean time to correctly identify matches	20023_raw	0.1141	0.06912	1.65	0.09889	0.243442	0.06875	0.002066	33.2769	0	Reaction time
Job code - deduced: Medical practitioners	20024_2211	-0.3474	0.3448	-1.008	0.3136	0.501301	0.0598	0.03267	1.83043	0.0671863	Employment history
Job code - deduced: Teaching professionals n.e.c.	20024_2319	0.2617	0.477	0.5487	0.5832	0.743229	0.02757	0.03161	0.872192	0.383103	Employment history
Job code - deduced: Local government clerical officers and assistants	20024_4113	-0.1298	0.2976	-0.4361	0.6628	0.797926	0.06685	0.02957	2.26074	0.0237755	Employment history
Job code - deduced: General office assistants/clerks	20024_4150	0.3493	0.5686	0.6144	0.5389	0.700648	0.0203	0.03211	0.632202	0.527255	Employment history
Home location at assessment - east co-ordinate (rounded)	20074_raw	-0.1791	0.0695	-2.576	0.009981	0.0548346	0.06574	0.001583	41.5287	0	Reception
Home location at assessment - north co-ordinate (rounded)	20075_raw	0.1773	0.06371	2.783	0.005387	0.0364939	0.08228	0.001909	43.1011	0	Reception
Number of diet questionnaires completed	20077	-0.3694	0.1201	-3.076	0.002099	0.0205761	0.04215	0.002851	14.7843	0	Diet questionnaire performance
Vitamin and/or mineral supplement use: Fish oil	20084_472	-0.08434	0.2107	-0.4004	0.6889	0.814433	0.0292	0.007725	3.77994	0.000156869	Vitamin/mineral supplements yesterday
Type of special diet followed: Low calorie	20086_10	0.1667	0.1913	0.8715	0.3835	0.563676	0.03466	0.006639	5.22067	1.78281e-07	Typical diet yesterday
Type of special diet followed: Vegetarian	20086_11	-0.1091	0.2011	-0.5424	0.5875	0.746597	0.02198	0.006165	3.56529	0.000363457	Typical diet yesterday
Type of meals eaten: Restaurant meals	20089_462	-0.386	0.2367	-1.631	0.103	0.247475	0.02016	0.01035	1.94783	0.0514358	Meal type yesterday
Type of meals eaten: Home cooked meals	20089_465	-0.3051	0.2389	-1.277	0.2017	0.380757	0.02053	0.006412	3.20181	0.00136567	Meal type yesterday
Type of fat/oil used in cooking: Cooking fat unknown	20090_352	-0.2876	0.2541	-1.132	0.2576	0.440413	0.02007	0.007878	2.5476	0.0108466	Spreads/sauces/cooking oils yesterday
Type of fat/oil used in cooking: Olive oil	20090_353	-0.06793	0.1832	-0.3707	0.7109	0.828617	0.03952	0.006629	5.96168	2.49652e-09	Spreads/sauces/cooking oils yesterday
Type of fat/oil used in cooking: Butter	20090_359	-0.3318	0.232	-1.43	0.1527	0.321876	0.02218	0.005594	3.96496	7.34075e-05	Spreads/sauces/cooking oils yesterday
Type of fat/oil used in cooking: Normal fat butter	20090_362	-0.5989	0.2498	-2.398	0.0165	0.076059	0.02248	0.005888	3.81793	0.000134573	Spreads/sauces/cooking oils yesterday
Suffer from 'nerves'	2010	0.1045	0.07611	1.374	0.1696	0.342622	0.04387	0.00198	22.1566	0	Mental health
Illnesses of father: Heart disease	20107_1	0.0205	0.09325	0.2198	0.826	0.895579	0.02939	0.001783	16.4835	0	Family history
Illnesses of father: High blood pressure	20107_8	0.1337	0.1012	1.321	0.1864	0.363514	0.02087	0.001333	15.6564	0	Family history
Illnesses of father: Diabetes	20107_9	0.1216	0.09979	1.219	0.223	0.405087	0.02259	0.001713	13.1874	0	Family history
Illnesses of mother: None of the above (group 1)	20110_100	-0.2444	0.1082	-2.258	0.02394	0.0958664	0.02001	0.001177	17.0008	0	Family history
Illnesses of mother: High blood pressure	20110_8	0.2096	0.08747	2.396	0.01656	0.076059	0.03115	0.001487	20.9482	0	Family history
Illnesses of mother: Diabetes	20110_9	0.3645	0.1103	3.305	0.0009513	0.0132322	0.02291	0.001513	15.1421	0	Family history
Illnesses of siblings: None of the above (group 1)	20111_100	-0.3691	0.1087	-3.395	0.0006875	0.0112625	0.0407	0.001751	23.2439	0	Family history
Illnesses of siblings: High blood pressure	20111_8	0.2217	0.08824	2.513	0.01198	0.0630179	0.03854	0.001765	21.8357	0	Family history
Illnesses of siblings: Diabetes	20111_9	0.4358	0.137	3.182	0.001462	0.0166742	0.02216	0.001519	14.5885	0	Family history
Illnesses of adopted father: Alzheimer's disease/dementia	20112_10	0.431	0.4038	1.067	0.2858	0.469901	0.1537	0.1279	1.20172	0.229472	Family history
Illnesses of adopted father: Prostate cancer	20112_13	1.075	0.9288	1.158	0.2469	0.433847	0.0868	0.1181	0.73497	0.462358	Family history
Illnesses of adopted father: Bowel cancer	20112_4	0.5099	0.4894	1.042	0.2974	0.484552	0.144	0.1269	1.13475	0.256479	Family history
Illnesses of adopted father: High blood pressure	20112_8	0.3866	0.8611	0.449	0.6534	0.791281	0.05758	0.1242	0.463607	0.642929	Family history
Illnesses of adopted mother: Alzheimer's disease/dementia	20113_10	-0.3653	0.2887	-1.265	0.2058	0.382879	0.2631	0.106	2.48208	0.013062	Family history
Illnesses of adopted mother: None of the above (group 1)	20113_100	-0.3573	0.376	-0.9502	0.342	0.526916	0.1497	0.09372	1.59731	0.110196	Family history
Illnesses of adopted mother: None of the above (group 2)	20113_101	0.3653	1.221	0.2991	0.7649	0.862547	0.03619	0.113	0.320265	0.748767	Family history
Illnesses of adopted mother: Lung cancer	20113_3	-0.4802	0.6512	-0.7374	0.4609	0.636331	0.07532	0.1123	0.670703	0.502409	Family history
Illnesses of adopted mother: Bowel cancer	20113_4	0.5613	0.5935	0.9457	0.3443	0.527575	0.07915	0.1036	0.763996	0.44487	Family history
Illnesses of adopted mother: Breast cancer	20113_5	0.1618	0.595	0.2719	0.7857	0.879398	0.05515	0.1024	0.538574	0.590181	Family history
Illnesses of adopted siblings: None of the above (group 1)	20114_100	-0.7924	2.665	-0.2974	0.7662	0.862933	0.04366	0.1904	0.229307	0.818631	Family history
Illnesses of adopted siblings: None of the above (group 2)	20114_101	0.01865	0.3456	0.05397	0.957	0.973202	0.2826	0.1762	1.60386	0.108745	Family history
Illnesses of adopted siblings: Diabetes	20114_9	0.1488	0.2993	0.4972	0.619	0.76826	0.405	0.1779	2.27656	0.0228125	Family history
Smoking status: Never	20116_0	-0.1914	0.06809	-2.812	0.004928	0.0352094	0.1042	0.002977	35.0017	0	Smoking
Smoking status: Previous	20116_1	0.1084	0.07277	1.489	0.1365	0.295641	0.05676	0.001991	28.5083	0	Smoking
Smoking status: Current	20116_2	0.2523	0.07849	3.214	0.001307	0.0159136	0.05267	0.001843	28.5784	0	Smoking
Alcohol drinker status: Current	20117_2	-0.2808	0.09312	-3.016	0.002564	0.0235625	0.02421	0.001223	19.7956	0	Alcohol
Home area population density - urban or rural: Scotland - Large Urban Area	20118_11	0.04412	0.06655	0.663	0.5073	0.67145	0.0546	0.001404	38.8889	0	Reception
Home area population density - urban or rural: England/Wales - Urban - less sparse	20118_5	0.02022	0.08009	0.2524	0.8007	0.88545	0.02577	0.001073	24.0168	0	Reception
Bipolar disorder status	20122	-0.2721	0.3491	-0.7795	0.4357	0.613384	0.4801	0.2965	1.61922	0.105399	Mental health
Bipolar and major depression status: No Bipolar or Depression	20126_0	-0.06621	0.1066	-0.621	0.5346	0.698079	0.06459	0.004534	14.2457	0	Mental health
Bipolar and major depression status: Probable Recurrent major depression (severe)	20126_3	-0.1795	0.1646	-1.09	0.2757	0.460864	0.02679	0.003945	6.79087	1.11455e-11	Mental health
Bipolar and major depression status: Probable Recurrent major depression (moderate)	20126_4	0.1933	0.17	1.137	0.2555	0.439323	0.02514	0.003938	6.38395	1.72576e-10	Mental health
Neuroticism score	20127_raw	0.0825	0.06025	1.369	0.1709	0.344476	0.1205	0.004035	29.8637	0	Mental health
Number of fluid intelligence questions attempted within time limit	20128	-0.1914	0.09174	-2.086	0.03694	0.128427	0.09208	0.004597	20.0305	0	Fluid intelligence / reasoning
Forced expiratory volume in 1-second (FEV1), Best measure	20150_raw	-0.09876	0.05865	-1.684	0.09221	0.234032	0.2328	0.007053	33.0072	0	Spirometry
Forced vital capacity (FVC), Best measure	20151_raw	-0.1269	0.06086	-2.085	0.03706	0.128427	0.2623	0.008523	30.7755	0	Spirometry
Forced expiratory volume in 1-second (FEV1), predicted	20153_raw	-0.07179	0.05562	-1.291	0.1968	0.374877	0.5061	0.02222	22.7768	0	Spirometry
Forced expiratory volume in 1-second (FEV1), predicted percentage	20154_raw	-0.04836	0.07079	-0.6831	0.4946	0.662161	0.2081	0.007194	28.9269	0	Spirometry
Ever smoked	20160	0.0888	0.06615	1.342	0.1795	0.356232	0.07881	0.002356	33.4508	0	Smoking
Loneliness, isolation	2020	0.1151	0.07359	1.563	0.1179	0.272369	0.0402	0.001508	26.6578	0	Mental health
Guilty feelings	2030	-0.02448	0.06095	-0.4017	0.6879	0.814433	0.0516	0.001915	26.9452	0	Mental health
Risk taking	2040	-0.108	0.07139	-1.513	0.1303	0.287263	0.05626	0.001819	30.9291	0	Mental health
Amount of alcohol drunk on a typical drinking day	20403	0.2003	0.1057	1.895	0.05807	0.17181	0.05842	0.00392	14.9031	0	Alcohol use
Ever had known person concerned about, or recommend reduction of, alcohol consumption: No	20405_0	0.1927	0.1393	1.383	0.1665	0.340947	0.03153	0.003342	9.43447	0	Alcohol use
Ever addicted to alcohol	20406	-0.0007277	0.2187	-0.003328	0.9973	0.9992	0.1772	0.04561	3.88511	0.000102282	Addictions
Frequency of failure to fulfil normal expectations due to drinking alcohol in last year	20407	-0.004375	0.1852	-0.02362	0.9812	0.9911	0.02171	0.005102	4.25519	2.08868e-05	Alcohol use
Frequency of memory loss due to drinking alcohol in last year	20408	0.05164	0.1619	0.3189	0.7498	0.852092	0.03819	0.005449	7.00863	2.40674e-12	Alcohol use
Frequency of feeling guilt or remorse after drinking alcohol in last year	20409	-0.07504	0.1465	-0.5121	0.6086	0.763717	0.04692	0.005501	8.52936	0	Alcohol use
Frequency of inability to cease drinking in last year	20413	-0.1659	0.1548	-1.072	0.2839	0.468487	0.03786	0.00504	7.5119	5.81757e-14	Alcohol use
Frequency of drinking alcohol	20414	-0.2225	0.09622	-2.312	0.02078	0.0887527	0.08914	0.004229	21.0783	0	Alcohol use
Ongoing addiction to alcohol	20415	-1.179	4.97	-0.2372	0.8125	0.890806	0.02678	0.107	0.25028	0.802371	Addictions
Frequency of consuming six or more units of alcohol	20416	0.1074	0.09965	1.078	0.281	0.464552	0.06318	0.004068	15.531	0	Alcohol use
Tense, sore, or aching muscles during worst period of anxiety	20417	0.3164	0.1701	1.86	0.06292	0.179971	0.06642	0.009632	6.89576	5.35749e-12	Anxiety
Impact on normal roles during worst period of anxiety	20418	0.1491	0.2063	0.7228	0.4698	0.642321	0.04578	0.009283	4.9316	8.15607e-07	Anxiety
Difficulty concentrating during worst period of anxiety	20419	0.4401	0.2622	1.679	0.09319	0.234537	0.03071	0.008655	3.54824	0.000387818	Anxiety
Longest period spent worried or anxious	20420_raw	0.2233	0.3084	0.724	0.469	0.642202	0.02763	0.01379	2.00363	0.0451102	Anxiety
Ever felt worried, tense, or anxious for most of a month or longer	20421	-0.02755	0.1099	-0.2508	0.802	0.88545	0.05232	0.003537	14.7922	0	Anxiety
More irritable than usual during worst period of anxiety	20422	0.215	0.1872	1.149	0.2508	0.434906	0.04367	0.009533	4.58093	4.62914e-06	Anxiety
Keyed up or on edge during worst period of anxiety	20423	0.06485	0.3066	0.2115	0.8325	0.900459	0.02105	0.01019	2.06575	0.038852	Anxiety
Ever worried more than most people would in similar situation	20425	0.1184	0.1023	1.157	0.2471	0.433847	0.06316	0.004266	14.8054	0	Anxiety
Restless during period of worst anxiety	20426	0.5798	0.232	2.499	0.01246	0.0645199	0.03394	0.009938	3.41517	0.000637413	Anxiety
Frequent trouble falling or staying asleep during worst period of anxiety	20427	0.1996	0.2196	0.9089	0.3634	0.543893	0.03336	0.009822	3.39646	0.000682643	Anxiety
Professional informed about anxiety	20428	0.1465	0.2064	0.7096	0.478	0.647636	0.03555	0.007473	4.75713	1.96369e-06	Anxiety
Easily tired during worst period of anxiety	20429	0.02488	0.1888	0.1318	0.8952	0.937417	0.05149	0.008782	5.86313	4.54225e-09	Anxiety
Ever addicted to a behaviour or miscellanous	20431	-0.1025	0.2675	-0.3831	0.7017	0.823218	0.1076	0.04102	2.62311	0.0087131	Addictions
Age at first episode of depression	20433_raw	0.3967	0.1797	2.208	0.02727	0.103672	0.0411	0.005931	6.92969	4.21752e-12	Depression
Age at last episode of depression	20434_raw	0.469	0.1993	2.353	0.0186	0.0825547	0.03147	0.005277	5.96362	2.46717e-09	Depression
Difficulty concentrating during worst depression	20435	0.29	0.1914	1.515	0.1299	0.287263	0.03546	0.005516	6.42857	1.28809e-10	Depression
Fraction of day affected during worst episode of depression	20436	0.2352	0.1807	1.302	0.193	0.3692	0.03591	0.004905	7.3211	2.46025e-13	Depression
Thoughts of death during worst depression	20437	0.1067	0.1806	0.591	0.5545	0.715766	0.02571	0.005239	4.90743	9.22799e-07	Depression
Duration of worst depression	20438	-0.2274	0.1622	-1.402	0.161	0.334242	0.03676	0.005211	7.05431	1.73461e-12	Depression
Frequency of depressed days during worst episode of depression	20439	-0.1018	0.1665	-0.6117	0.5407	0.701975	0.03181	0.005096	6.24215	4.31595e-10	Depression
Impact on normal roles during worst period of depression	20440	0.1847	0.1607	1.149	0.2504	0.434906	0.03547	0.005537	6.406	1.49391e-10	Depression
Ever had prolonged loss of interest in normal activities	20441	0.1426	0.1086	1.314	0.189	0.364828	0.061	0.003615	16.8741	0	Depression
Lifetime number of depressed periods	20442	0.1035	0.2087	0.4958	0.62	0.76826	0.02442	0.005636	4.33286	1.47185e-05	Depression
Ever had prolonged feelings of sadness or depression	20446	-0.0699	0.1001	-0.6984	0.4849	0.655015	0.05679	0.003472	16.3566	0	Depression
Depression possibly related to stressful or traumatic event	20447	0.3518	0.1891	1.86	0.06286	0.179971	0.02612	0.004873	5.36015	8.31539e-08	Depression
Professional informed about depression	20448	0.1299	0.129	1.007	0.3138	0.501301	0.04574	0.005723	7.99231	1.33227e-15	Depression
Feelings of tiredness during worst episode of depression	20449	0.1545	0.1675	0.9226	0.3562	0.536683	0.03208	0.006647	4.82624	1.39137e-06	Depression
Feelings of worthlessness during worst period of depression	20450	-0.02039	0.1388	-0.1469	0.8832	0.933994	0.05383	0.005551	9.69735	0	Depression
Ever taken cannabis	20453	-0.06086	0.08074	-0.7538	0.451	0.629305	0.08583	0.003903	21.9908	0	Cannabis use
Maximum frequency of taking cannabis	20454	-0.04798	0.2087	-0.2299	0.8182	0.893709	0.04269	0.01376	3.10247	0.00191912	Cannabis use
Age when last took cannabis	20455_raw	0.1565	0.3098	0.5051	0.6135	0.767727	0.02476	0.01259	1.96664	0.0492247	Cannabis use
General happiness	20458	0.09018	0.09098	0.9912	0.3216	0.510197	0.06656	0.003683	18.0722	0	Happiness and subjective well-being
General happiness with own health	20459	0.2492	0.1013	2.46	0.01389	0.0669245	0.08143	0.004263	19.1016	0	Happiness and subjective well-being
Belief that own life is meaningful	20460	-0.1078	0.09557	-1.128	0.2593	0.441643	0.07057	0.00411	17.1703	0	Happiness and subjective well-being
Distress caused by unusual or psychotic experiences	20462	0.05617	0.2813	0.1997	0.8417	0.907143	0.1195	0.05676	2.10536	0.0352603	Unusual and psychotic experiences
Ever prescribed a medication for unusual or psychotic experiences	20466	0.5714	0.5232	1.092	0.2748	0.460716	0.04615	0.05642	0.817972	0.413373	Unusual and psychotic experiences
Frequency of unusual or psychotic experiences in past year	20467	-0.328	0.4147	-0.791	0.4289	0.607608	0.0692	0.05339	1.29612	0.194933	Unusual and psychotic experiences
Ever talked to a health professional about unusual or psychotic experiences	20477	0.5842	0.4486	1.302	0.1928	0.3692	0.06751	0.05695	1.18543	0.235849	Unusual and psychotic experiences
Ever thought that life not worth living	20479	-0.04163	0.08932	-0.4661	0.6411	0.781883	0.07784	0.003823	20.361	0	Self-harm behaviours
Ever self-harmed	20480	0.07017	0.1343	0.5224	0.6014	0.757848	0.02665	0.003025	8.80992	0	Self-harm behaviours
Self-harmed in past year	20481	0.0007985	0.5182	0.001541	0.9988	0.9992	0.04466	0.06348	0.703529	0.481726	Self-harm behaviours
Number of times self-harmed	20482	0.3281	0.778	0.4217	0.6732	0.804925	0.02609	0.06015	0.433749	0.664471	Self-harm behaviours
Ever attempted suicide	20483	-0.3515	0.3613	-0.9728	0.3306	0.519723	0.08977	0.06412	1.40003	0.161504	Self-harm behaviours
Ever contemplated self-harm	20485	0.0144	0.1059	0.136	0.8919	0.936599	0.05267	0.003597	14.6428	0	Self-harm behaviours
Contemplated self-harm in past year	20486	0.2738	0.2779	0.9852	0.3245	0.512938	0.04851	0.01805	2.68753	0.00719816	Self-harm behaviours
Felt hated by family member as a child	20487	-0.0101	0.101	-0.09996	0.9204	0.952101	0.05281	0.003238	16.3095	0	Traumatic events
Physically abused by family as a child	20488	0.05142	0.09501	0.5412	0.5884	0.746688	0.06111	0.003328	18.3624	0	Traumatic events
Felt loved as a child	20489	-0.1046	0.08958	-1.168	0.2428	0.429789	0.08323	0.003785	21.9894	0	Traumatic events
Sexually molested as a child	20490	0.05902	0.1287	0.4586	0.6465	0.785036	0.02975	0.003037	9.79585	0	Traumatic events
Someone to take to doctor when needed as a child	20491	-0.1228	0.14	-0.8776	0.3802	0.559739	0.02817	0.003019	9.3309	0	Traumatic events
Longest period of mania or irritability	20492	0.4977	0.223	2.232	0.02563	0.0988405	0.04751	0.01139	4.1712	3.02996e-05	Mania
Severity of problems due to mania or irritability	20493	0.2182	0.2175	1.003	0.3157	0.503444	0.0438	0.01122	3.90374	9.47162e-05	Mania
Felt irritable or had angry outbursts in past month	20494	0.1993	0.1729	1.153	0.249	0.434785	0.045	0.006725	6.69145	2.2097e-11	Traumatic events
Avoided activities or situations because of previous stressful experience in past month	20495	0.04118	0.1297	0.3176	0.7508	0.852092	0.03397	0.003378	10.0562	0	Traumatic events
Felt distant from other people in past month	20496	0.1488	0.1572	0.9464	0.3439	0.527575	0.04986	0.006412	7.77604	7.54952e-15	Traumatic events
Repeated disturbing thoughts of stressful experience in past month	20497	0.1105	0.1116	0.9907	0.3218	0.510197	0.04527	0.003334	13.5783	0	Traumatic events
Felt very upset when reminded of stressful experience in past month	20498	0.1031	0.1113	0.9271	0.3539	0.535007	0.04956	0.003579	13.8474	0	Traumatic events
Ever sought or received professional help for mental distress	20499	-0.05991	0.08655	-0.6923	0.4888	0.657327	0.06977	0.003441	20.2761	0	Mental distress
Frequency of depressed mood in last 2 weeks	2050	0.1821	0.08783	2.073	0.03815	0.12971	0.0427	0.001764	24.2063	0	Mental health
Ever suffered mental distress preventing usual activities	20500	0.02038	0.08927	0.2283	0.8194	0.893709	0.06517	0.003299	19.7545	0	Mental distress
Ever had period extreme irritability	20502	0.2288	0.1011	2.265	0.02354	0.0946854	0.06017	0.003663	16.4264	0	Mania
Ongoing addiction or dependence to over-the-counter medication	20504	-0.0388	0.4735	-0.08193	0.9347	0.962474	0.2735	0.3198	0.855222	0.392428	Addictions
Recent easy annoyance or irritability	20505	0.2609	0.1263	2.066	0.03887	0.131168	0.04423	0.003629	12.1879	0	Anxiety
Recent feelings or nervousness or anxiety	20506	0.115	0.1192	0.9644	0.3348	0.523706	0.04259	0.003204	13.2928	0	Anxiety
Recent feelings of inadequacy	20507	0.2199	0.1268	1.734	0.08285	0.218909	0.03884	0.003193	12.1641	0	Depression
Recent trouble concentrating on things	20508	0.1872	0.1372	1.365	0.1724	0.346724	0.03748	0.003138	11.9439	0	Depression
Recent inability to stop or control worrying	20509	0.2701	0.1251	2.16	0.0308	0.111898	0.04328	0.003501	12.3622	0	Anxiety
Recent feelings of depression	20510	0.1646	0.1277	1.289	0.1974	0.375227	0.03923	0.003303	11.8771	0	Depression
Recent poor appetite or overeating	20511	0.3236	0.1286	2.517	0.01184	0.062752	0.05284	0.003407	15.5092	0	Depression
Recent feelings of foreboding	20512	0.2169	0.1161	1.868	0.0618	0.179041	0.04122	0.003187	12.9338	0	Anxiety
Recent lack of interest or pleasure in doing things	20514	0.2261	0.1284	1.761	0.07823	0.209777	0.03928	0.003254	12.0713	0	Depression
Recent trouble relaxing	20515	0.1878	0.1241	1.513	0.1302	0.287263	0.04353	0.003475	12.5266	0	Anxiety
Recent restlessness	20516	0.2298	0.1387	1.657	0.09762	0.240974	0.03316	0.003239	10.2377	0	Anxiety
Trouble falling or staying asleep, or sleeping too much	20517	0.189	0.1158	1.632	0.1027	0.247475	0.05377	0.003495	15.3848	0	Depression
Recent changes in speed/amount of moving or speaking	20518	0.08413	0.1702	0.4942	0.6211	0.76826	0.02084	0.002949	7.0668	1.5854e-12	Depression
Recent feelings of tiredness or low energy	20519	0.1624	0.1052	1.544	0.1227	0.27847	0.06435	0.003871	16.6236	0	Depression
Recent worrying too much about different things	20520	0.2534	0.1277	1.984	0.04722	0.149281	0.04375	0.003509	12.4679	0	Anxiety
Belittlement by partner or ex-partner as an adult	20521	0.09495	0.1179	0.8055	0.4205	0.600429	0.04223	0.002986	14.1427	0	Traumatic events
Been in a confiding relationship as an adult	20522	0.1017	0.1134	0.8965	0.37	0.549195	0.04148	0.003353	12.371	0	Traumatic events
Physical violence by partner or ex-partner as an adult	20523	0.2964	0.137	2.163	0.03056	0.111476	0.03519	0.003091	11.3847	0	Traumatic events
Able to pay rent/mortgage as an adult	20525	-0.3745	0.1602	-2.337	0.01942	0.0853533	0.02152	0.002988	7.20214	5.92637e-13	Traumatic events
Been in serious accident believed to be life-threatening	20526	-0.2025	0.1392	-1.455	0.1456	0.310038	0.02223	0.003149	7.05938	1.67244e-12	Traumatic events
Victim of physically violent crime	20529	-0.1455	0.1283	-1.134	0.2568	0.440413	0.03024	0.003468	8.71972	0	Traumatic events
Witnessed sudden violent death	20530	-0.03742	0.1448	-0.2583	0.7961	0.883357	0.02776	0.002942	9.43576	0	Traumatic events
Victim of sexual assault	20531	-0.2396	0.126	-1.901	0.05729	0.170921	0.03746	0.003278	11.4277	0	Traumatic events
Did your sleep change?	20532	0.2439	0.2014	1.211	0.226	0.408068	0.02447	0.006338	3.86084	0.000112998	Depression
Trouble falling asleep	20533	0.1779	0.1797	0.99	0.3222	0.510197	0.03713	0.006473	5.73613	9.68616e-09	Depression
Sleeping too much	20534	-0.03743	0.1693	-0.2211	0.825	0.895572	0.03971	0.007531	5.27287	1.34305e-07	Depression
Waking too early	20535	0.1275	0.1487	0.8576	0.3911	0.57112	0.04784	0.007226	6.62054	3.57896e-11	Depression
Weight change during worst episode of depression: Stayed about the same or was on a diet	20536_0	-0.1531	0.1593	-0.9611	0.3365	0.525453	0.04883	0.006066	8.04979	8.88178e-16	Depression
Weight change during worst episode of depression: Gained weight	20536_1	0.2457	0.1554	1.581	0.1138	0.267032	0.05744	0.006322	9.08573	0	Depression
Weight change during worst episode of depression: Lost weight	20536_2	-0.1109	0.1653	-0.6709	0.5023	0.669428	0.03287	0.005973	5.5031	3.73176e-08	Depression
Frequency of inability to stop worrying during worst period of anxiety	20539	0.4611	0.2193	2.102	0.03551	0.125469	0.0419	0.009016	4.64729	3.36318e-06	Anxiety
Difficulty stopping worrying during worst period of anxiety	20541	-0.0002584	0.266	-0.0009713	0.9992	0.9992	0.02561	0.009268	2.76327	0.00572251	Anxiety
Mental health problems ever diagnosed by a professional: Depression	20544_11	0.09023	0.1061	0.8504	0.3951	0.57417	0.05137	0.003471	14.7998	0	Mental distress
Mental health problems ever diagnosed by a professional: Anxiety, nerves or generalized anxiety diso	20544_15	-0.1795	0.1234	-1.454	0.1459	0.310038	0.03353	0.00313	10.7125	0	Mental distress
Mental health problems ever diagnosed by a professional: Panic attacks	20544_6	-0.1072	0.1509	-0.7104	0.4774	0.647636	0.02355	0.003087	7.62877	2.37588e-14	Mental distress
Substances taken for depression: Medication prescribed to you (for at least two weeks)	20546_3	0.0766	0.09904	0.7734	0.4393	0.615567	0.05402	0.003572	15.1232	0	Depression
Substances taken for depression: Drugs or alcohol (more than once)	20546_4	-0.03056	0.1441	-0.2121	0.832	0.900459	0.0253	0.002925	8.64957	0	Depression
Activities undertaken to treat depression: Talking therapies, such as psychotherapy, counselling, gr	20547_1	0.01777	0.107	0.1661	0.8681	0.922356	0.05128	0.003317	15.4598	0	Depression
Activities undertaken to treat depression: Other therapeutic activities such as mindfulness, yoga or	20547_3	-0.06687	0.1389	-0.4814	0.6302	0.773829	0.02741	0.00298	9.19799	0	Depression
Manifestations of mania or irritability: I was more talkative than usual	20548_1	0.03734	0.1397	0.2674	0.7892	0.880148	0.02555	0.002938	8.69639	0	Mania
Manifestations of mania or irritability: I was more restless than usual	20548_2	0.2925	0.1405	2.082	0.03737	0.128513	0.03295	0.003279	10.0488	0	Mania
Manifestations of mania or irritability: My thoughts were racing	20548_3	0.1565	0.1267	1.235	0.2167	0.396843	0.0307	0.003342	9.18612	0	Mania
Manifestations of mania or irritability: I was easily distracted	20548_7	0.4249	0.1774	2.395	0.01663	0.076059	0.0201	0.003223	6.23643	4.47682e-10	Mania
Substances taken for anxiety: Medication prescribed to you (for at least two weeks)	20549_3	0.04759	0.127	0.3749	0.7077	0.826189	0.04295	0.003836	11.1966	0	Anxiety
Substances taken for anxiety: Drugs or alcohol (more than once)	20549_4	0.1755	0.1596	1.1	0.2715	0.456383	0.02362	0.003237	7.29688	2.94431e-13	Anxiety
Activities undertaken to treat anxiety: Talking therapies, such as psychotherapy, counselling, group	20550_1	-0.04976	0.1351	-0.3684	0.7126	0.828735	0.0363	0.003725	9.74497	0	Anxiety
Activities undertaken to treat anxiety: Other therapeutic activities such as mindfulness, yoga or ar	20550_3	-0.07086	0.1521	-0.4659	0.6413	0.781883	0.02694	0.00359	7.50418	6.17284e-14	Anxiety
Methods of self-harm used: Ingesting a medication in excess of the normal dose	20553_4	0.097	0.149	0.6509	0.5151	0.678516	0.02144	0.002855	7.50963	5.92859e-14	Self-harm behaviours
Frequency of unenthusiasm / disinterest in last 2 weeks	2060	0.218	0.08424	2.588	0.009644	0.0536373	0.04019	0.001693	23.7389	0	Mental health
Frequency of tenseness / restlessness in last 2 weeks	2070	0.1326	0.0735	1.804	0.0712	0.196181	0.04505	0.001749	25.7576	0	Mental health
Frequency of tiredness / lethargy in last 2 weeks	2080	0.2637	0.08652	3.047	0.00231	0.0216803	0.0621	0.001964	31.6191	0	Mental health
Seen doctor (GP) for nerves, anxiety, tension or depression	2090	0.07902	0.069	1.145	0.2521	0.435138	0.06289	0.002284	27.535	0	Mental health
Seen a psychiatrist for nerves, anxiety, tension or depression	2100	-0.01139	0.0834	-0.1366	0.8914	0.936599	0.03181	0.001441	22.0749	0	Mental health
Body mass index (BMI)	21001_raw	0.2846	0.07701	3.695	0.0002199	0.00743607	0.2576	0.007217	35.6935	0	Body size measures
Weight	21002_raw	0.1925	0.06107	3.152	0.001624	0.0176875	0.2781	0.007966	34.9109	0	Body size measures
Pulse wave Arterial Stiffness index	21021_raw	0.1742	0.1348	1.292	0.1964	0.374877	0.02702	0.003074	8.78985	0	Arterial stiffness
Able to confide	2110	-0.02628	0.07248	-0.3626	0.7169	0.829174	0.04631	0.001632	28.3762	0	Mental health
Answered sexual history questions	2129	-0.03121	0.09017	-0.3461	0.7293	0.837461	0.02538	0.001186	21.3997	0	Sexual factors
Age first had sexual intercourse	2139_raw	-0.3184	0.08264	-3.853	0.0001167	0.00525734	0.1336	0.003425	39.0073	0	Sexual factors
Lifetime number of sexual partners	2149	-0.02634	0.06293	-0.4185	0.6756	0.805537	0.08571	0.002599	32.9781	0	Sexual factors
Overall health rating	2178	0.3547	0.09019	3.933	8.404e-05	0.00525734	0.1052	0.002508	41.9458	0	General health
Long-standing illness, disability or infirmity	2188	0.1915	0.07631	2.509	0.0121	0.0630179	0.05627	0.001714	32.8296	0	General health
Doctor diagnosed hayfever or allergic rhinitis	22126	0.01581	0.09279	0.1704	0.8647	0.922356	0.08345	0.006525	12.7893	0	Medical information
Doctor diagnosed asthma	22127	0.1321	0.1189	1.112	0.2663	0.450162	0.06592	0.007199	9.15683	0	Medical information
Age hayfever or allergic rhinitis diagnosed by doctor	22146_raw	0.3296	0.1546	2.132	0.03302	0.11853	0.1118	0.01704	6.56103	5.34364e-11	Medical information
Age asthma diagnosed by doctor	22147_raw	0.1002	0.1706	0.5872	0.5571	0.718093	0.1734	0.03424	5.06425	4.10006e-07	Medical information
Recent medication for asthma	22167	-0.1559	0.3172	-0.4916	0.623	0.768936	0.05464	0.0269	2.03123	0.042232	Medical information
Recent medication for chronic bronchitis	22169	0.2558	0.3475	0.7362	0.4616	0.636331	0.493	0.2937	1.67858	0.0932332	Medical information
Age started wearing glasses or contact lenses	2217_raw	0.1349	0.06831	1.974	0.04835	0.151789	0.1051	0.003333	31.5332	0	Eyesight
Recent medication for bronchiectasis	22174	-0.06824	0.884	-0.07719	0.9385	0.963803	0.1119	0.3806	0.294009	0.768751	Medical information
Plays computer games	2237	0.08336	0.06353	1.312	0.1895	0.364828	0.07901	0.002343	33.7217	0	Electronic device use
Hearing difficulty/problems: No	2247_0	-0.006563	0.07558	-0.08684	0.9308	0.959967	0.04424	0.001605	27.5639	0	Hearing
Hearing difficulty/problems: Yes	2247_1	0.009918	0.07561	0.1312	0.8956	0.937417	0.04427	0.001606	27.5654	0	Hearing
Year ended full time education	22501_raw	-0.2947	0.0829	-3.555	0.0003783	0.00884482	0.1736	0.005567	31.1838	0	Work environment
Cough on most days	22502	-0.1183	0.1367	-0.8654	0.3868	0.565758	0.04495	0.00401	11.2095	0	Medical information
Years of cough on most days	22503_raw	0.02257	0.3453	0.06536	0.9479	0.969035	0.03506	0.02571	1.36367	0.172671	Medical information
Bring up phlegm/sputum/mucus on most days	22504	-0.1876	0.1537	-1.221	0.222	0.404085	0.03187	0.003306	9.64005	0	Medical information
Tobacco smoking: Ex-smoker	22506_113	0.1679	0.09754	1.722	0.08513	0.224275	0.08267	0.005016	16.4813	0	Medical information
Tobacco smoking: Never smoked	22506_114	-0.14	0.08586	-1.631	0.103	0.247475	0.1024	0.005317	19.259	0	Medical information
Age of stopping smoking	22507_raw	0.1692	0.187	0.9047	0.3656	0.544472	0.05105	0.01072	4.76213	1.91563e-06	Medical information
Hearing difficulty/problems with background noise	2257	-0.1187	0.0675	-1.759	0.07863	0.210224	0.05518	0.001802	30.6215	0	Hearing
Number of jobs held	22599	-0.0861	0.1349	-0.6382	0.5234	0.687439	0.03661	0.003844	9.52393	0	Employment history
Job coding: software professional, analyst-programmer, computer programmer, software analyst or engi	22601_21323059	-0.1633	0.1805	-0.9047	0.3656	0.544472	0.02126	0.003727	5.70432	1.16809e-08	Employment history
Job coding: medical doctor, general practitioner, hospital consultant	22601_22113066	-0.4748	0.1824	-2.604	0.009224	0.0520046	0.02425	0.003931	6.16891	6.87607e-10	Employment history
Job coding: secondary school teacher or teaching professional (including head teacher)	22601_23143401	-0.201	0.1598	-1.258	0.2084	0.385561	0.02306	0.00414	5.57005	2.54669e-08	Employment history
Work hours - lumped category: Over 40 hours	22604_4	-0.2208	0.1745	-1.266	0.2057	0.382879	0.0306	0.004658	6.56934	5.05378e-11	Employment history
Work hours per week - exact value	22605_raw	-0.3706	0.2931	-1.264	0.2061	0.382879	0.02932	0.01056	2.77652	0.00549451	Employment history
Workplace very noisy: Rarely/never	22606_0	-0.02727	0.1442	-0.1891	0.85	0.912813	0.0292	0.004145	7.04463	1.85962e-12	Employment history
Workplace very noisy: Sometimes	22606_1	0.3118	0.1408	2.214	0.02684	0.10247	0.02806	0.003622	7.7471	9.32587e-15	Employment history
Workplace very noisy: Often	22606_2	0.07037	0.1219	0.5773	0.5638	0.724656	0.05148	0.00388	13.268	0	Employment history
Workplace very cold: Rarely/never	22607_0	-0.3301	0.1371	-2.407	0.01607	0.0748666	0.03902	0.004039	9.66081	0	Employment history
Workplace very cold: Sometimes	22607_1	0.2287	0.1145	1.998	0.04572	0.146597	0.04998	0.004129	12.1046	0	Employment history
Workplace very cold: Often	22607_2	0.1599	0.1398	1.144	0.2528	0.435512	0.0331	0.003779	8.75893	0	Employment history
Workplace very hot: Rarely/never	22608_0	-0.4604	0.1645	-2.799	0.005129	0.0355895	0.0368	0.003993	9.21613	0	Employment history
Workplace very hot: Sometimes	22608_1	0.1755	0.1369	1.282	0.1999	0.379179	0.04026	0.004108	9.80039	0	Employment history
Workplace very hot: Often	22608_2	0.152	0.1602	0.9489	0.3427	0.526916	0.0256	0.00364	7.03297	2.02194e-12	Employment history
Workplace very dusty: Sometimes	22609_1	0.342	0.1691	2.022	0.04317	0.141441	0.02973	0.003806	7.81135	5.55112e-15	Employment history
Workplace very dusty: Often	22609_2	0.0756	0.1352	0.5592	0.576	0.736647	0.04096	0.003694	11.0883	0	Employment history
Workplace full of chemical or other fumes: Sometimes	22610_1	0.04689	0.1425	0.329	0.7422	0.847899	0.03427	0.003655	9.3762	0	Employment history
Workplace had a lot of cigarette smoke from other people smoking: Sometimes	22611_1	0.1713	0.1822	0.9402	0.3471	0.528901	0.02069	0.003627	5.70444	1.16727e-08	Employment history
Workplace had a lot of cigarette smoke from other people smoking: Often	22611_2	0.01628	0.1409	0.1155	0.9081	0.944802	0.03396	0.003802	8.93214	0	Employment history
Worked with materials containing asbestos: Sometimes	22612_1	0.07487	0.1774	0.4221	0.6729	0.804925	0.02854	0.004573	6.24098	4.34839e-10	Employment history
Worked with paints, thinners or glues: Sometimes	22613_1	-0.01726	0.1651	-0.1046	0.9167	0.951551	0.0294	0.003992	7.36473	1.77414e-13	Employment history
Workplace had a lot of diesel exhaust: Sometimes	22615_1	0.1415	0.1539	0.9191	0.358	0.537597	0.03	0.004084	7.34574	2.04725e-13	Employment history
Breathing problems during period of job: Yes	22616_1	0.03568	0.1367	0.2609	0.7942	0.882447	0.03532	0.003847	9.18118	0	Employment history
Job SOC coding: Software professionals	22617_2132	-0.146	0.1791	-0.8151	0.415	0.594459	0.02132	0.003759	5.67172	1.4137e-08	Employment history
Job SOC coding: Medical practitioners	22617_2211	-0.4299	0.1731	-2.483	0.01302	0.0646948	0.0258	0.003817	6.75924	1.38722e-11	Employment history
Job SOC coding: Higher education teaching professionals	22617_2311	-0.2702	0.17	-1.589	0.1121	0.265795	0.0221	0.003468	6.37255	1.85912e-10	Employment history
Job SOC coding: Secondary education teaching professionals	22617_2314	-0.208	0.1561	-1.333	0.1825	0.358241	0.02375	0.004077	5.82536	5.6989e-09	Employment history
Breathing problems improved/stopped away from workplace or on holiday: No	22618_0	0.04779	0.1788	0.2673	0.7893	0.880148	0.02186	0.003829	5.70906	1.136e-08	Employment history
Breathing problems responsible for leaving job: No	22619_0	0.03825	0.14	0.2731	0.7848	0.879398	0.03457	0.00372	9.29301	0	Employment history
Job involved shift work: Yes	22620_1	0.01207	0.131	0.09207	0.9266	0.957416	0.03157	0.003654	8.63985	0	Employment history
Mixture of day and night shifts worked: This type of shift pattern was not worked during job	22640_9	0.4987	0.342	1.458	0.1448	0.309893	0.02205	0.01242	1.77536	0.0758381	Employment history
Usual length of each night shift during mixed shift periods	22642	0.2573	0.3694	0.6966	0.486	0.655518	0.02524	0.01612	1.56576	0.117406	Employment history
Consecutive night shifts during mixed shift periods	22644_raw	0.6448	0.4258	1.515	0.1299	0.287263	0.02252	0.01486	1.51548	0.129651	Employment history
Night shifts worked: Shift pattern was worked for some (but not all) of job	22650_0	-0.3137	0.309	-1.015	0.31	0.49966	0.02705	0.01361	1.98751	0.046866	Employment history
Night shifts worked: This type of shift pattern was not worked during job	22650_9	0.05341	0.2803	0.1906	0.8489	0.912719	0.03504	0.01307	2.68095	0.00734138	Employment history
Gap coding: Full-time or part-time education	22660_103	-0.1036	0.1644	-0.6298	0.5288	0.691508	0.02851	0.005022	5.67702	1.37061e-08	Employment history
Use of sun/uv protection	2267	0.1076	0.06927	1.553	0.1205	0.276261	0.06321	0.004929	12.8241	0	Sun exposure
Home location - east co-ordinate (rounded)	22702_raw	-0.1736	0.07335	-2.367	0.01793	0.0802871	0.04198	0.001295	32.417	0	Home locations
Home location - north co-ordinate (rounded)	22704_raw	0.1883	0.06495	2.899	0.003741	0.0298287	0.08162	0.001897	43.0258	0	Home locations
Frequency of solarium/sunlamp use	2277	0.1361	0.09361	1.454	0.1459	0.310038	0.02171	0.001275	17.0275	0	Sun exposure
Falls in the last year	2296	0.08556	0.08089	1.058	0.2901	0.475892	0.03348	0.001377	24.3137	0	General health
Weight	23098_raw	0.1944	0.06085	3.194	0.001404	0.0165992	0.2781	0.007941	35.0208	0	Impedance measures
Body fat percentage	23099_raw	0.2932	0.07485	3.917	8.955e-05	0.00525734	0.2441	0.005608	43.5271	0	Impedance measures
Whole body fat mass	23100_raw	0.2539	0.07008	3.624	0.0002906	0.00793426	0.2465	0.006579	37.4677	0	Impedance measures
Whole body fat-free mass	23101_raw	0.0746	0.04878	1.529	0.1262	0.283557	0.3249	0.01048	31.0019	0	Impedance measures
Whole body water mass	23102_raw	0.07598	0.04913	1.547	0.122	0.277808	0.324	0.01041	31.1239	0	Impedance measures
Body mass index (BMI)	23104_raw	0.2882	0.07715	3.736	0.0001869	0.00701654	0.2576	0.007196	35.7977	0	Impedance measures
Basal metabolic rate	23105_raw	0.1085	0.05104	2.126	0.03354	0.119919	0.3086	0.009606	32.1258	0	Impedance measures
Impedance of whole body	23106_raw	-0.1207	0.05561	-2.17	0.03003	0.110878	0.2765	0.007879	35.0933	0	Impedance measures
Impedance of leg (right)	23107_raw	-0.04605	0.05162	-0.8923	0.3723	0.549905	0.257	0.007536	34.103	0	Impedance measures
Impedance of leg (left)	23108_raw	-0.04993	0.05294	-0.943	0.3457	0.528821	0.2575	0.007554	34.0879	0	Impedance measures
Impedance of arm (right)	23109_raw	-0.1627	0.05844	-2.784	0.005374	0.0364939	0.2403	0.006377	37.6823	0	Impedance measures
Impedance of arm (left)	23110_raw	-0.1839	0.05898	-3.117	0.001825	0.0186855	0.2474	0.006626	37.3378	0	Impedance measures
Leg fat percentage (right)	23111_raw	0.3472	0.08267	4.2	2.667e-05	0.00480593	0.2464	0.005314	46.3681	0	Impedance measures
Leg fat mass (right)	23112_raw	0.2941	0.07582	3.878	0.0001052	0.00525734	0.2279	0.006219	36.6458	0	Impedance measures
Leg fat-free mass (right)	23113_raw	0.08857	0.05164	1.715	0.08628	0.226642	0.2887	0.008852	32.6141	0	Impedance measures
Leg predicted mass (right)	23114_raw	0.0867	0.05158	1.681	0.09278	0.234537	0.2888	0.008842	32.6623	0	Impedance measures
Leg fat percentage (left)	23115_raw	0.3469	0.08216	4.222	2.421e-05	0.00480593	0.2477	0.005392	45.9384	0	Impedance measures
Leg fat mass (left)	23116_raw	0.2928	0.07571	3.868	0.0001097	0.00525734	0.2282	0.00625	36.512	0	Impedance measures
Leg fat-free mass (left)	23117_raw	0.1022	0.05257	1.944	0.05188	0.158454	0.2856	0.008681	32.8994	0	Impedance measures
Leg predicted mass (left)	23118_raw	0.1026	0.05263	1.949	0.05124	0.157031	0.2855	0.008678	32.8993	0	Impedance measures
Arm fat percentage (right)	23119_raw	0.2787	0.07631	3.653	0.0002594	0.00743607	0.2308	0.005657	40.799	0	Impedance measures
Arm fat mass (right)	23120_raw	0.2456	0.07145	3.438	0.0005862	0.0105633	0.2169	0.006336	34.233	0	Impedance measures
Arm fat-free mass (right)	23121_raw	0.1246	0.05136	2.427	0.01522	0.071423	0.2876	0.008853	32.4862	0	Impedance measures
Arm predicted mass (right)	23122_raw	0.1271	0.05164	2.461	0.01384	0.0669245	0.2872	0.008857	32.4263	0	Impedance measures
Arm fat percentage (left)	23123_raw	0.2683	0.07461	3.596	0.0003229	0.00831237	0.2349	0.005773	40.6894	0	Impedance measures
Arm fat mass (left)	23124_raw	0.2425	0.07136	3.399	0.0006775	0.0112625	0.2132	0.006246	34.1338	0	Impedance measures
Arm fat-free mass (left)	23125_raw	0.1391	0.05191	2.679	0.007382	0.0452461	0.2844	0.008727	32.5885	0	Impedance measures
Arm predicted mass (left)	23126_raw	0.134	0.05183	2.585	0.009732	0.0537947	0.2851	0.008708	32.74	0	Impedance measures
Trunk fat percentage	23127_raw	0.2603	0.07027	3.705	0.0002115	0.00743607	0.2297	0.00536	42.8545	0	Impedance measures
Trunk fat mass	23128_raw	0.231	0.06646	3.476	0.0005093	0.00997564	0.2502	0.006371	39.2717	0	Impedance measures
Trunk fat-free mass	23129_raw	0.04504	0.04705	0.9572	0.3385	0.526916	0.3286	0.01123	29.2609	0	Impedance measures
Trunk predicted mass	23130_raw	0.04334	0.04711	0.92	0.3576	0.537597	0.3265	0.01114	29.3088	0	Impedance measures
Wheeze or whistling in the chest in last year	2316	0.1644	0.07062	2.328	0.01991	0.0870821	0.06494	0.002101	30.9091	0	Breathing
Chest pain or discomfort	2335	0.1759	0.08537	2.061	0.03933	0.131734	0.03584	0.001476	24.2818	0	Chest pain
Ever had prostate specific antigen (PSA) test	2365	-0.01689	0.1201	-0.1406	0.8882	0.936599	0.03141	0.002479	12.6704	0	Cancer screening
Nitrogen dioxide air pollution; 2010	24003_raw	-0.1095	0.09672	-1.133	0.2574	0.440413	0.02105	0.001176	17.8997	0	Residential air pollution
Nitrogen dioxide air pollution; 2005	24016_raw	-0.2354	0.09337	-2.521	0.01171	0.0626435	0.0311	0.001302	23.8863	0	Residential air pollution
Nitrogen dioxide air pollution; 2006	24017_raw	-0.2115	0.09292	-2.276	0.02284	0.0925242	0.02875	0.001271	22.62	0	Residential air pollution
Nitrogen dioxide air pollution; 2007	24018_raw	-0.2366	0.0901	-2.626	0.008643	0.0504218	0.03612	0.001342	26.9151	0	Residential air pollution
Particulate matter air pollution (pm10); 2007	24019_raw	-0.2195	0.08088	-2.714	0.006656	0.0419375	0.04638	0.001516	30.5937	0	Residential air pollution
Had major operations	2415	0.1615	0.1191	1.356	0.1751	0.35137	0.02846	0.002378	11.968	0	Operations
Diabetes diagnosed by doctor	2443	0.3728	0.09959	3.744	0.0001815	0.00701654	0.052	0.002629	19.7794	0	Medical conditions
Other serious medical condition/disability diagnosed by doctor	2473	-0.1264	0.09099	-1.389	0.1649	0.338439	0.02789	0.001313	21.2414	0	Medical conditions
Taking other prescription medications	2492	0.2684	0.09334	2.876	0.004026	0.0318195	0.04923	0.001693	29.0786	0	Medication
Frequency of heavy DIY in last 4 weeks	2624	-0.04591	0.1438	-0.3193	0.7495	0.852092	0.02324	0.002538	9.15682	0	Physical activity
Duration of heavy DIY	2634	-0.182	0.1208	-1.506	0.1319	0.289858	0.03631	0.00267	13.5993	0	Physical activity
Light smokers, at least 100 smokes in lifetime	2644	0.1299	0.09091	1.429	0.1529	0.321876	0.0798	0.004958	16.0952	0	Smoking
Non-butter spread type details: Soft (tub) margarine	2654_4	0.1779	0.1147	1.551	0.121	0.276703	0.03007	0.001886	15.9438	0	Diet
Reason for reducing amount of alcohol drunk: Health precaution	2664_3	-0.124	0.1041	-1.191	0.2336	0.419809	0.04457	0.002921	15.2585	0	Alcohol
Reason for reducing amount of alcohol drunk: Other reason	2664_5	-0.1227	0.1135	-1.081	0.2795	0.462922	0.04335	0.002908	14.9072	0	Alcohol
Had other major operations	2844	-0.0486	0.1059	-0.4588	0.6464	0.785036	0.03313	0.002167	15.2884	0	Operations
Age started smoking in former smokers	2867_raw	-0.3511	0.1533	-2.29	0.022	0.0901	0.04605	0.004329	10.6376	0	Smoking
Type of tobacco previously smoked: Manufactured cigarettes	2877_1	0.04717	0.1759	0.2681	0.7886	0.880148	0.02001	0.003642	5.49423	3.9241e-08	Smoking
Number of cigarettes previously smoked daily	2887	0.3486	0.1223	2.851	0.004364	0.0328865	0.09964	0.00951	10.4774	0	Smoking
Ever stopped smoking for 6+ months	2907	0.3243	0.2077	1.561	0.1185	0.272369	0.02095	0.003802	5.51026	3.58309e-08	Smoking
Number of unsuccessful stop-smoking attempts	2926	-0.09088	0.1239	-0.7334	0.4633	0.636331	0.05303	0.004557	11.637	0	Smoking
General pain for 3+ months	2956	0.7887	0.5716	1.38	0.1677	0.341368	0.05885	0.05321	1.106	0.268729	Pain
Age high blood pressure diagnosed	2966_raw	-0.04286	0.1064	-0.4029	0.687	0.814433	0.05997	0.004913	12.2064	0	Medical conditions
Age diabetes diagnosed	2976_raw	0.3566	0.2171	1.643	0.1004	0.246061	0.075	0.02099	3.57313	0.000352739	Medical conditions
Started insulin within one year diagnosis of diabetes	2986	-0.3708	0.1613	-2.3	0.02147	0.0894387	0.1509	0.02684	5.62221	1.88535e-08	Medical conditions
White blood cell (leukocyte) count	30000_raw	0.1842	0.06539	2.816	0.004861	0.0352094	0.1497	0.007534	19.8699	0	Blood count
Red blood cell (erythrocyte) count	30010_raw	0.1322	0.05581	2.368	0.01786	0.0802871	0.2492	0.01707	14.5987	0	Blood count
Haemoglobin concentration	30020_raw	0.1813	0.05833	3.107	0.001887	0.0191032	0.1834	0.01071	17.1242	0	Blood count
Haematocrit percentage	30030_raw	0.1564	0.05568	2.809	0.004972	0.0352094	0.1746	0.009458	18.4606	0	Blood count
Mean corpuscular volume	30040_raw	-0.01912	0.05011	-0.3815	0.7028	0.823437	0.2559	0.0277	9.23827	0	Blood count
Fracture resulting from simple fall	3005	0.04138	0.2482	0.1668	0.8676	0.922356	0.02857	0.009233	3.09434	0.00197254	Medical conditions
Mean corpuscular haemoglobin	30050_raw	0.01502	0.05189	0.2895	0.7722	0.868604	0.2083	0.0245	8.50204	0	Blood count
Mean corpuscular haemoglobin concentration	30060_raw	0.1133	0.07489	1.513	0.1304	0.287263	0.04644	0.004199	11.0598	0	Blood count
Red blood cell (erythrocyte) distribution width	30070_raw	-0.1343	0.06107	-2.199	0.02788	0.105546	0.1373	0.01031	13.3172	0	Blood count
Platelet count	30080_raw	-0.03159	0.04804	-0.6577	0.5107	0.673705	0.2926	0.02182	13.4097	0	Blood count
Platelet crit	30090_raw	-0.01507	0.05	-0.3014	0.7631	0.861595	0.2514	0.02009	12.5137	0	Blood count
Mean platelet (thrombocyte) volume	30100_raw	0.04321	0.04273	1.011	0.312	0.501301	0.397	0.04499	8.82418	0	Blood count
Platelet distribution width	30110_raw	0.1117	0.04987	2.239	0.02514	0.0980569	0.2419	0.0227	10.6564	0	Blood count
Lymphocyte count	30120_raw	0.1653	0.07889	2.095	0.03614	0.126701	0.06166	0.003456	17.8414	0	Blood count
Monocyte count	30130_raw	0.1396	0.06256	2.231	0.02567	0.0988405	0.127	0.01133	11.2092	0	Blood count
Neutrophill count	30140_raw	0.135	0.05505	2.452	0.01419	0.0676465	0.1677	0.0113	14.8407	0	Blood count
Eosinophill count	30150	0.1117	0.05858	1.906	0.05663	0.169514	0.1872	0.01128	16.5957	0	Blood count
Basophill count	30160	0.01037	0.07334	0.1414	0.8876	0.936599	0.04071	0.002039	19.9657	0	Blood count
Lymphocyte percentage	30180_raw	0.04155	0.04649	0.8938	0.3714	0.549477	0.1716	0.01026	16.7251	0	Blood count
Monocyte percentage	30190_raw	0.002916	0.05259	0.05545	0.9558	0.973202	0.1251	0.01286	9.72784	0	Blood count
Neutrophill percentage	30200_raw	-0.05168	0.04985	-1.037	0.2998	0.486185	0.1543	0.009482	16.2729	0	Blood count
Eosinophill percentage	30210_raw	0.03342	0.05419	0.6168	0.5374	0.699707	0.164	0.01039	15.7844	0	Blood count
Basophill percentage	30220_raw	0.1079	0.0846	1.276	0.202	0.380757	0.03622	0.003282	11.036	0	Blood count
Reticulocyte percentage	30240_raw	0.3695	0.09336	3.958	7.558e-05	0.00525734	0.06664	0.00484	13.7686	0	Blood count
Reticulocyte count	30250_raw	0.3666	0.09275	3.953	7.728e-05	0.00525734	0.079	0.005397	14.6378	0	Blood count
Mean reticulocyte volume	30260_raw	0.007895	0.04672	0.169	0.8658	0.922356	0.2095	0.01938	10.8101	0	Blood count
Mean sphered cell volume	30270_raw	-0.09315	0.05887	-1.582	0.1136	0.267032	0.221	0.0193	11.4508	0	Blood count
Immature reticulocyte fraction	30280_raw	0.2428	0.07186	3.379	0.000728	0.011713	0.1557	0.01242	12.5362	0	Blood count
High light scatter reticulocyte percentage	30290_raw	0.3665	0.09419	3.891	9.987e-05	0.00525734	0.07702	0.005458	14.1114	0	Blood count
High light scatter reticulocyte count	30300_raw	0.3552	0.08665	4.1	4.138e-05	0.00525734	0.1818	0.01264	14.3829	0	Blood count
Creatinine (enzymatic) in urine	30510_raw	0.1716	0.07619	2.252	0.02435	0.097046	0.06015	0.002058	29.2274	0	Urine assays
Potassium in urine	30520_raw	0.06087	0.07832	0.7772	0.4371	0.614395	0.04092	0.001597	25.623	0	Urine assays
Sodium in urine	30530_raw	0.3048	0.08346	3.652	0.00026	0.00743607	0.07387	0.002368	31.1951	0	Urine assays
Albumin (g/L)	30600_raw	0.1164	0.05771	2.017	0.0437	0.142143	0.1503	0.008313	18.0801	0	Blood biochemistry
Alkaline phosphatase (U/L)	30610_raw	0.1142	0.06041	1.891	0.05866	0.172721	0.2116	0.03332	6.35054	2.1456e-10	Blood biochemistry
Forced vital capacity (FVC)	3062_raw	-0.1208	0.05963	-2.025	0.04286	0.140937	0.2108	0.006552	32.1734	0	Spirometry
Alanine aminotransferase (U/L)	30620_raw	0.423	0.1155	3.662	0.0002498	0.00743607	0.0917	0.007075	12.9611	0	Blood biochemistry
Forced expiratory volume in 1-second (FEV1)	3063_raw	-0.09051	0.05534	-1.635	0.102	0.247475	0.2066	0.005936	34.8046	0	Spirometry
Apoliprotein A (g/L)	30630_raw	-0.2212	0.06786	-3.26	0.001115	0.0143774	0.2516	0.03807	6.60888	3.87244e-11	Blood biochemistry
Peak expiratory flow (PEF)	3064_raw	-0.04859	0.06054	-0.8026	0.4222	0.601902	0.1168	0.003673	31.7996	0	Spirometry
Apoliprotein B (g/L)	30640_raw	0.04755	0.05564	0.8546	0.3927	0.572186	0.1653	0.04078	4.05346	5.04662e-05	Blood biochemistry
Aspartate aminotransferase (U/L)	30650_raw	0.1956	0.1098	1.781	0.07499	0.202901	0.06233	0.00481	12.9584	0	Blood biochemistry
Direct bilirubin (umol/L)	30660_raw	0.05404	0.05112	1.057	0.2905	0.475892	0.2664	0.2253	1.18242	0.237038	Blood biochemistry
Urea (mmol/L)	30670_raw	0.09241	0.05854	1.579	0.1144	0.267032	0.1085	0.005153	21.0557	0	Blood biochemistry
Calcium (mmol/L)	30680_raw	0.1464	0.06371	2.298	0.02157	0.0894387	0.1348	0.01219	11.0582	0	Blood biochemistry
Cholesterol (mmol/L)	30690_raw	-0.1176	0.06323	-1.86	0.06288	0.179971	0.1401	0.01801	7.77901	7.32747e-15	Blood biochemistry
Creatinine (umol/L)	30700_raw	-0.01338	0.05472	-0.2445	0.8068	0.887579	0.1187	0.005571	21.3068	0	Blood biochemistry
C-reactive protein (mg/L)	30710_raw	0.2693	0.08313	3.24	0.001196	0.0149666	0.06213	0.008223	7.55564	4.17444e-14	Blood biochemistry
Cystatin C (mg/L)	30720_raw	0.1682	0.0573	2.935	0.00334	0.0279477	0.1892	0.04273	4.4278	9.5198e-06	Blood biochemistry
Gamma glutamyltransferase (U/L)	30730_raw	0.3648	0.09427	3.869	0.0001091	0.00525734	0.08936	0.008188	10.9135	0	Blood biochemistry
Glucose (mmol/L)	30740_raw	0.214	0.0878	2.438	0.01478	0.0697214	0.04795	0.004013	11.9487	0	Blood biochemistry
Glycated haemoglobin (mmol/mol)	30750_raw	0.2262	0.07066	3.201	0.001368	0.0164342	0.1333	0.007757	17.1845	0	Blood biochemistry
HDL cholesterol (mmol/L)	30760_raw	-0.2544	0.07201	-3.532	0.0004121	0.00884482	0.3002	0.05367	5.59344	2.22612e-08	Blood biochemistry
IGF-1 (nmol/L)	30770_raw	-0.03574	0.05267	-0.6785	0.4975	0.665005	0.2485	0.01527	16.2737	0	Blood biochemistry
LDL direct (mmol/L)	30780_raw	-0.05562	0.06099	-0.9119	0.3618	0.542399	0.13	0.02326	5.58899	2.28389e-08	Blood biochemistry
Lipoprotein A (nmol/L)	30790_raw	-0.00902	0.05364	-0.1682	0.8665	0.922356	0.2038	0.1986	1.02618	0.304805	Blood biochemistry
Phosphate (mmol/L)	30810_raw	-0.01343	0.05101	-0.2633	0.7923	0.882401	0.1274	0.01124	11.3345	0	Blood biochemistry
SHBG (nmol/L)	30830_raw	-0.1796	0.06505	-2.76	0.005772	0.038763	0.2133	0.05283	4.03748	5.40287e-05	Blood biochemistry
Total bilirubin (umol/L)	30840_raw	0.03546	0.06191	0.5727	0.5668	0.727474	0.369	0.3098	1.19109	0.233618	Blood biochemistry
Testosterone (nmol/L)	30850_raw	-0.07092	0.05989	-1.184	0.2363	0.421597	0.1032	0.01794	5.75251	8.79289e-09	Blood biochemistry
Total protein (g/L)	30860_raw	0.1208	0.05368	2.25	0.02445	0.097046	0.1699	0.01017	16.706	0	Blood biochemistry
Triglycerides (mmol/L)	30870_raw	0.2219	0.08162	2.719	0.006553	0.0418741	0.1935	0.02603	7.43373	1.05471e-13	Blood biochemistry
Urate (umol/L)	30880_raw	0.1953	0.08354	2.338	0.01939	0.0853533	0.2217	0.04405	5.03292	4.83072e-07	Blood biochemistry
Vitamin D (nmol/L)	30890_raw	0.0009501	0.05048	0.01882	0.985	0.993824	0.1102	0.02294	4.80384	1.55654e-06	Blood biochemistry
Ankle spacing width	3143_raw	0.1013	0.05569	1.818	0.06902	0.192019	0.3309	0.01248	26.5144	0	Bone-densitometry of heel
Heel Broadband ultrasound attenuation, direct entry	3144_raw	0.06654	0.05973	1.114	0.2653	0.449314	0.263	0.02056	12.7918	0	Bone-densitometry of heel
Heel quantitative ultrasound index (QUI), direct entry	3147_raw	0.05706	0.06081	0.9383	0.3481	0.528901	0.287	0.02335	12.2912	0	Bone-densitometry of heel
Heel bone mineral density (BMD)	3148_raw	0.05246	0.06056	0.8663	0.3863	0.565758	0.2901	0.02358	12.3028	0	Bone-densitometry of heel
Weight, manual entry	3160_raw	0.09519	0.2469	0.3856	0.6998	0.82206	0.2128	0.0671	3.17139	0.00151713	Body size measures
Neck/shoulder pain for 3+ months	3404	-0.02998	0.1625	-0.1845	0.8536	0.914499	0.02648	0.004093	6.46958	9.82743e-11	Pain
Hip pain for 3+ months	3414	-0.3965	0.2659	-1.491	0.136	0.295267	0.0236	0.008252	2.85991	0.00423758	Pain
Job involve night shift work	3426	0.03271	0.2668	0.1226	0.9024	0.94167	0.02487	0.009883	2.51644	0.0118546	Employment
Age started smoking in current smokers	3436_raw	-0.1003	0.1871	-0.5358	0.5921	0.750326	0.06121	0.01086	5.63628	1.73763e-08	Smoking
Type of tobacco currently smoked: Manufactured cigarettes	3446_1	-0.09517	0.3025	-0.3146	0.7531	0.853513	0.02452	0.01121	2.18733	0.0287182	Smoking
Type of tobacco currently smoked: Hand-rolled cigarettes	3446_2	0.257	0.2375	1.082	0.2791	0.462922	0.03879	0.01165	3.32961	0.000869665	Smoking
Type of tobacco currently smoked: Cigars or pipes	3446_3	-0.3538	0.2789	-1.269	0.2046	0.382458	0.02792	0.01061	2.63148	0.00850139	Smoking
Number of cigarettes currently smoked daily (current cigarette smokers)	3456	0.243	0.1441	1.686	0.09178	0.233598	0.11	0.01761	6.24645	4.19884e-10	Smoking
Time from waking to first cigarette	3466	-0.1763	0.1387	-1.271	0.2036	0.381754	0.1229	0.01527	8.04846	8.88178e-16	Smoking
Difficulty not smoking for 1 day	3476	0.1971	0.141	1.397	0.1623	0.334628	0.09386	0.01521	6.17094	6.78851e-10	Smoking
Ever tried to stop smoking	3486	0.2051	0.2262	0.9066	0.3646	0.544472	0.04696	0.01167	4.02399	5.72196e-05	Smoking
Wants to stop smoking	3496	-0.07624	0.185	-0.412	0.6803	0.80971	0.07151	0.01262	5.6664	1.45827e-08	Smoking
Back pain for 3+ months	3571	-0.002655	0.1642	-0.01617	0.9871	0.99412	0.03554	0.003824	9.29393	0	Pain
Chest pain or discomfort walking normally	3606	0.3859	0.1474	2.619	0.008831	0.0504218	0.07856	0.006124	12.8282	0	Pain
Age angina diagnosed	3627_raw	0.06202	0.2737	0.2266	0.8207	0.893709	0.05907	0.02804	2.10663	0.0351494	Medical conditions
Frequency of other exercises in last 4 weeks	3637	-0.2194	0.1387	-1.581	0.1139	0.267032	0.02037	0.002121	9.60396	0	Physical activity
Lifetime number of same-sex sexual partners	3669	0.1984	0.2987	0.6641	0.5066	0.67145	0.08118	0.03301	2.45925	0.0139226	Sexual factors
Former alcohol drinker	3731	0.1229	0.157	0.7832	0.4335	0.611242	0.1106	0.01413	7.82732	4.88498e-15	Alcohol
Stomach/abdominal pain for 3+ months	3741	0.2698	0.2144	1.258	0.2083	0.385561	0.04282	0.01141	3.75285	0.000174837	Pain
Chest pain or discomfort when walking uphill or hurrying	3751	0.4384	0.165	2.657	0.007877	0.0468816	0.05715	0.007351	7.77445	7.54952e-15	Pain
Age hay fever, rhinitis or eczema diagnosed	3761_raw	0.01802	0.08761	0.2057	0.837	0.904241	0.111	0.007468	14.8634	0	Medical conditions
Knee pain for 3+ months	3773	-0.02824	0.1808	-0.1562	0.8758	0.929441	0.02478	0.004633	5.34859	8.86439e-08	Pain
Age asthma diagnosed	3786_raw	0.02224	0.09673	0.2299	0.8182	0.893709	0.166	0.02352	7.05782	1.69131e-12	Medical conditions
Headaches for 3+ months	3799	-0.1774	0.1331	-1.334	0.1823	0.358241	0.05941	0.005091	11.6696	0	Pain
Reason former drinker stopped drinking alcohol: Doctor's advice	3859_2	0.0986	0.3573	0.2759	0.7826	0.87811	0.03217	0.0252	1.27659	0.201748	Alcohol
Reason former drinker stopped drinking alcohol: Financial reasons	3859_4	-0.2115	0.4461	-0.4742	0.6353	0.777725	0.02291	0.0273	0.839194	0.40136	Alcohol
Age heart attack diagnosed	3894_raw	-1.258	0.7697	-1.635	0.1021	0.247475	0.03697	0.03462	1.06788	0.285575	Medical conditions
Number of incorrect matches in round	399_raw	0.07611	0.06992	1.088	0.2764	0.461179	0.05977	0.001986	30.0957	0	Pairs matching
Time to complete round	400_raw	0.07491	0.06445	1.162	0.2451	0.43301	0.06534	0.002001	32.6537	0	Pairs matching
Underlying (primary) cause of death: ICD10: C15.9 Oesophagus, unspecified	40001_C159	0.1071	0.311	0.3443	0.7306	0.837461	0.0684	0.03286	2.08156	0.0373828	Death register
Underlying (primary) cause of death: ICD10: C18.9 Colon, unspecified	40001_C189	-0.06252	0.4567	-0.1369	0.8911	0.936599	0.03145	0.03565	0.882188	0.377675	Death register
Underlying (primary) cause of death: ICD10: C34.9 Bronchus or lung, unspecified	40001_C349	0.04223	0.2744	0.1539	0.8777	0.930362	0.08289	0.03515	2.35818	0.0183648	Death register
Underlying (primary) cause of death: ICD10: C45.9 Mesothelioma, unspecified	40001_C459	0.2082	0.283	0.7357	0.4619	0.636331	0.08487	0.03322	2.55479	0.0106253	Death register
Underlying (primary) cause of death: ICD10: C67.9 Bladder, unspecified	40001_C679	-0.4045	0.426	-0.9496	0.3423	0.526916	0.04229	0.03585	1.17964	0.238144	Death register
Underlying (primary) cause of death: ICD10: C71.9 Brain, unspecified	40001_C719	-0.08524	0.2685	-0.3174	0.7509	0.852092	0.1052	0.03446	3.05281	0.00226706	Death register
Underlying (primary) cause of death: ICD10: C92.0 Acute myeloid leukaemia	40001_C920	-0.3075	0.4296	-0.7158	0.4741	0.646239	0.03214	0.03511	0.915409	0.359977	Death register
Underlying (primary) cause of death: ICD10: I25.1 Atherosclerotic heart disease	40001_I251	-0.4578	0.3674	-1.246	0.2127	0.390311	0.04763	0.03571	1.3338	0.182269	Death register
Underlying (primary) cause of death: ICD10: I25.9 Chronic ischaemic heart disease, unspecified	40001_I259	-0.5343	0.4572	-1.169	0.2425	0.429789	0.03992	0.03585	1.11353	0.265481	Death register
Underlying (primary) cause of death: ICD10: I64 Stroke, not specified as haemorrhage or infarction	40001_I64	0.3058	0.4246	0.7202	0.4714	0.643532	0.0418	0.03445	1.21335	0.224995	Death register
Underlying (primary) cause of death: ICD10: J84.1 Other interstitial pulmonary diseases with fibrosi	40001_J841	0.8687	0.4455	1.95	0.05117	0.157031	0.05953	0.03429	1.73607	0.0825506	Death register
Age at death	40007_raw	-0.459	0.3598	-1.276	0.202	0.380757	0.04901	0.03214	1.52489	0.127286	Death register
Age deep-vein thrombosis (DVT, blood clot in leg) diagnosed	4012_raw	0.1722	0.4595	0.3746	0.7079	0.826189	0.04095	0.04488	0.912433	0.361541	Medical conditions
Duration to first press of snap-button in each round	404_raw	0.1291	0.07107	1.816	0.06938	0.19214	0.06309	0.001895	33.2929	0	Reaction time
Gestational diabetes only	4041	-0.5631	0.4159	-1.354	0.1757	0.35179	0.07223	0.05274	1.36955	0.170828	Medical conditions
Diastolic blood pressure, automated reading	4079_raw	0.171	0.0611	2.798	0.005135	0.0355895	0.1484	0.004712	31.4941	0	Blood pressure
Systolic blood pressure, automated reading	4080_raw	0.1601	0.0587	2.727	0.006389	0.0411178	0.1557	0.004746	32.8066	0	Blood pressure
Ankle spacing width (left)	4100_raw	0.03854	0.05554	0.694	0.4877	0.656828	0.3282	0.01299	25.2656	0	Bone-densitometry of heel
Heel broadband ultrasound attenuation (left)	4101_raw	0.1125	0.07428	1.515	0.1299	0.287263	0.2545	0.022	11.5682	0	Bone-densitometry of heel
Heel quantitative ultrasound index (QUI), direct entry (left)	4104_raw	0.09591	0.07295	1.315	0.1886	0.364828	0.2752	0.02403	11.4524	0	Bone-densitometry of heel
Heel bone mineral density (BMD) (left)	4105_raw	0.09635	0.07278	1.324	0.1855	0.363332	0.2793	0.02417	11.5556	0	Bone-densitometry of heel
Heel bone mineral density (BMD) T-score, automated (left)	4106_raw	0.09592	0.07296	1.315	0.1886	0.364828	0.2752	0.02403	11.4524	0	Bone-densitometry of heel
Ankle spacing width (right)	4119_raw	0.01725	0.0562	0.3069	0.7589	0.859006	0.3263	0.01327	24.5893	0	Bone-densitometry of heel
Heel broadband ultrasound attenuation (right)	4120_raw	0.09195	0.06965	1.32	0.1868	0.363514	0.2575	0.02212	11.641	0	Bone-densitometry of heel
History of psychiatric care on admission: One or more previous psychiatric episodes with this Health	41218_1	-1.129	2.327	-0.485	0.6277	0.77262	0.1434	0.3849	0.372564	0.709473	Summary Psychiatric
Anaesthetics administered during delivery: Epidural or caudal anaesthetic	41219_2	0.2636	0.6494	0.4059	0.6848	0.813991	0.05106	0.1023	0.49912	0.617695	Summary Maternity
Anaesthetics administered during delivery: Spinal anaesthetic	41219_3	0.8851	1.787	0.4952	0.6204	0.76826	0.03134	0.09061	0.345878	0.729434	Summary Maternity
Anaesthetics administered post delivery: General anaesthetic	41220_1	0.6009	0.4789	1.255	0.2096	0.386987	0.2364	0.1988	1.18913	0.234387	Summary Maternity
Delivery methods: Spontaneous vertex	41221_0	0.1461	0.2883	0.5067	0.6123	0.767291	0.09146	0.03939	2.32191	0.0202378	Summary Maternity
Delivery methods: Spontaneous other cephalic	41221_1	0.1373	0.5569	0.2465	0.8053	0.887011	0.02631	0.04056	0.648669	0.516553	Summary Maternity
Delivery methods: Other forceps, not breech	41221_3	-0.2168	0.5942	-0.3649	0.7152	0.828735	0.02308	0.0392	0.588776	0.556012	Summary Maternity
Delivery methods: Elective caesarean section	41221_7	-0.2137	0.4262	-0.5015	0.616	0.76826	0.03603	0.03907	0.922191	0.356429	Summary Maternity
Heel quantitative ultrasound index (QUI), direct entry (right)	4123_raw	0.09467	0.06876	1.377	0.1686	0.341368	0.2827	0.02461	11.4872	0	Bone-densitometry of heel
Hospital episode type: General episode	41231_1	0.2516	0.08609	2.923	0.003466	0.0281339	0.03667	0.001361	26.9434	0	Summary Administration
Spells in hospital	41235	0.263	0.1061	2.48	0.01314	0.0646948	0.03625	0.001903	19.0489	0	Summary Administration
Heel bone mineral density (BMD) (right)	4124_raw	0.09233	0.06878	1.342	0.1795	0.356232	0.2856	0.02496	11.4423	0	Bone-densitometry of heel
Destinations on discharge from hospital (recoded): Usual Place of residence	41248_1000	0.3201	0.1017	3.147	0.001649	0.0176875	0.03043	0.001149	26.4839	0	Summary Administration
Destinations on discharge from hospital (recoded): Usual Place of residence: Living with relatives	41248_1001	0.01186	0.093	0.1275	0.8985	0.939151	0.02407	0.001144	21.0402	0	Summary Administration
Heel bone mineral density (BMD) T-score, automated (right)	4125_raw	0.09466	0.06876	1.377	0.1686	0.341368	0.2827	0.02461	11.4872	0	Bone-densitometry of heel
Pulse rate	4194_raw	0.1617	0.08893	1.818	0.06905	0.192019	0.1402	0.009024	15.5363	0	Arterial stiffness
Pulse wave peak to peak time	4196_raw	-0.2232	0.1329	-1.68	0.09294	0.234537	0.03016	0.002786	10.8256	0	Arterial stiffness
Signal-to-noise-ratio (SNR) of triplet (left)	4230_raw	0.0301	0.1566	0.1922	0.8476	0.912411	0.02275	0.003053	7.45169	9.21485e-14	Hearing test
Signal-to-noise-ratio (SNR) of triplet (right)	4241_raw	0.1034	0.1559	0.6634	0.5071	0.67145	0.02293	0.002742	8.36251	0	Hearing test
Round of numeric memory test	4260	-0.05091	0.117	-0.4351	0.6635	0.797926	0.1134	0.009811	11.5585	0	Numeric memory
Volume level set by participant (left)	4270	0.1804	0.1347	1.339	0.1805	0.356646	0.02784	0.003282	8.48263	0	Hearing test
Volume level set by participant (right)	4277	0.3134	0.1352	2.318	0.02042	0.0884539	0.03001	0.003313	9.05826	0	Hearing test
Maximum digits remembered correctly	4282	-0.09995	0.1048	-0.954	0.3401	0.526916	0.1458	0.011	13.2545	0	Numeric memory
Number of rounds of numeric memory test performed	4283	-0.05635	0.1175	-0.4795	0.6316	0.774247	0.1133	0.009861	11.4897	0	Numeric memory
Time to answer	4288_raw	0.1253	0.09863	1.271	0.2038	0.381754	0.05859	0.003362	17.4271	0	Prospective memory
Duration screen displayed	4290_raw	0.07162	0.1057	0.6773	0.4982	0.665005	0.05956	0.003616	16.4712	0	Prospective memory
Number of attempts	4291	-0.02235	0.09366	-0.2386	0.8114	0.890806	0.06276	0.003403	18.4426	0	Prospective memory
Final attempt correct: no	4294_0	0.2186	0.1485	1.472	0.1409	0.302985	0.02183	0.002729	7.99927	1.33227e-15	Prospective memory
Final attempt correct: yes	4294_1	-0.2066	0.1453	-1.423	0.1548	0.32436	0.02238	0.002785	8.03591	8.88178e-16	Prospective memory
Average monthly red wine intake	4407	-0.2155	0.2083	-1.034	0.301	0.486185	0.04919	0.01253	3.92578	8.64498e-05	Alcohol
Average monthly champagne plus white wine intake	4418	-0.2454	0.2963	-0.8283	0.4075	0.587452	0.02473	0.01286	1.92302	0.0544779	Alcohol
Average monthly beer plus cider intake	4429	-0.005422	0.2305	-0.02352	0.9812	0.9911	0.04537	0.01264	3.5894	0.000331442	Alcohol
Average monthly spirits intake	4440	0.2768	0.2412	1.148	0.251	0.434906	0.04441	0.0135	3.28963	0.00100319	Alcohol
Happiness	4526	0.04667	0.09407	0.4961	0.6199	0.76826	0.06498	0.003515	18.4865	0	Mental health
Work/job satisfaction	4537	-0.2995	0.1448	-2.069	0.03858	0.130679	0.04473	0.004309	10.3806	0	Mental health
Health satisfaction	4548	0.3217	0.0957	3.361	0.0007759	0.011936	0.08577	0.004081	21.0169	0	Mental health
Family relationship satisfaction	4559	-0.03453	0.09608	-0.3594	0.7193	0.82982	0.05914	0.003362	17.5907	0	Mental health
Friendships satisfaction	4570	-0.1219	0.09729	-1.253	0.2103	0.387485	0.06153	0.003677	16.7338	0	Mental health
Financial situation satisfaction	4581	0.2187	0.1088	2.01	0.04445	0.144063	0.05673	0.003711	15.287	0	Mental health
Ever depressed for a whole week	4598	-0.0444	0.1023	-0.4341	0.6642	0.797926	0.05929	0.003577	16.5753	0	Mental health
Hand grip strength (left)	46_raw	-0.09282	0.05945	-1.561	0.1185	0.272369	0.1283	0.00328	39.1159	0	Hand grip strength
Number of depression episodes	4620	-0.3363	0.2071	-1.624	0.1044	0.249508	0.03691	0.00812	4.54557	5.47877e-06	Mental health
Ever unenthusiastic/disinterested for a whole week	4631	0.04452	0.1019	0.4371	0.662	0.797926	0.05675	0.004036	14.061	0	Mental health
Ever highly irritable/argumentative for 2 days	4653	0.1971	0.1153	1.71	0.08723	0.227809	0.04778	0.003448	13.8573	0	Mental health
Private healthcare	4674	0.3029	0.1382	2.192	0.02838	0.106989	0.03314	0.003167	10.4642	0	Other sociodemographic factors
Hand grip strength (right)	47_raw	-0.1181	0.06236	-1.894	0.05816	0.17181	0.13	0.003514	36.9949	0	Hand grip strength
Age cataract diagnosed	4700_raw	0.2678	0.673	0.3979	0.6907	0.814433	0.02918	0.06194	0.471101	0.637569	Eyesight
Shortness of breath walking on level ground	4717	0.3193	0.1189	2.686	0.007228	0.0449133	0.05402	0.003602	14.9972	0	Breathing
Leg pain on walking	4728	0.1935	0.1049	1.844	0.06521	0.184719	0.06101	0.003261	18.709	0	Claudication and peripheral artery disease
Waist circumference	48_raw	0.328	0.08106	4.047	5.194e-05	0.00525734	0.2172	0.005986	36.2847	0	Body size measures
Tinnitus: No, never	4803_0	0.04308	0.1076	0.4004	0.6889	0.814433	0.0606	0.003439	17.6214	0	Hearing
Tinnitus: Yes, now most or all of the time	4803_11	-0.1616	0.1321	-1.223	0.2213	0.403626	0.0326	0.003019	10.7983	0	Hearing
Tinnitus severity/nuisance	4814	0.1737	0.2486	0.6987	0.4847	0.655015	0.02949	0.009114	3.23568	0.00121353	Hearing
Noisy workplace	4825	0.3913	0.1192	3.284	0.001024	0.0139792	0.06417	0.003499	18.3395	0	Hearing
Loud music exposure frequency	4836	-0.09615	0.1288	-0.7466	0.4553	0.632088	0.0334	0.003218	10.3791	0	Hearing
Hip circumference	49_raw	0.1859	0.0617	3.013	0.002589	0.0235625	0.2275	0.006735	33.7788	0	Body size measures
FI3 : word interpolation	4957	-0.2437	0.09149	-2.664	0.00772	0.0463715	0.08756	0.004024	21.7594	0	Fluid intelligence / reasoning
FI4 : positional arithmetic	4968	-0.2686	0.1007	-2.667	0.007659	0.0463138	0.07037	0.00386	18.2306	0	Fluid intelligence / reasoning
FI5 : family relationship calculation	4979	-0.1606	0.1149	-1.397	0.1623	0.334628	0.04621	0.003395	13.6112	0	Fluid intelligence / reasoning
FI6 : conditional arithmetic	4990	-0.2212	0.08932	-2.476	0.01327	0.0649797	0.0925	0.003961	23.3527	0	Fluid intelligence / reasoning
Standing height	50_raw	-0.1249	0.05248	-2.379	0.01734	0.0785092	0.547	0.02381	22.9735	0	Body size measures
FI7 : synonym	5001	-0.07801	0.1137	-0.6859	0.4928	0.661718	0.05851	0.004867	12.0218	0	Fluid intelligence / reasoning
FI8 : chained arithmetic	5012	-0.1137	0.08444	-1.347	0.178	0.354819	0.1077	0.005732	18.7893	0	Fluid intelligence / reasoning
Spherical power (right)	5084_raw	0.2012	0.07063	2.849	0.00438	0.0328865	0.3177	0.01322	24.0318	0	Autorefraction
Spherical power (left)	5085_raw	0.198	0.07192	2.753	0.005913	0.0391736	0.3183	0.01301	24.4658	0	Autorefraction
Cylindrical power (left)	5086_raw	-0.07302	0.1716	-0.4255	0.6705	0.804421	0.02895	0.004921	5.88295	4.03016e-09	Autorefraction
Cylindrical power (right)	5087_raw	-0.1628	0.1613	-1.009	0.3129	0.501301	0.03587	0.004201	8.53844	0	Autorefraction
Astigmatism angle (right)	5088_raw	0.2674	0.158	1.692	0.09059	0.231223	0.03342	0.00433	7.71824	1.17684e-14	Autorefraction
Astigmatism angle (left)	5089_raw	-0.09877	0.1475	-0.6697	0.503	0.669428	0.03464	0.004737	7.31265	2.62013e-13	Autorefraction
3mm weak meridian (left)	5096_raw	0.05654	0.07081	0.7985	0.4246	0.603983	0.4049	0.01791	22.6075	0	Autorefraction
6mm weak meridian (left)	5097_raw	0.05794	0.07314	0.7922	0.4282	0.607572	0.4403	0.0194	22.6959	0	Autorefraction
6mm weak meridian (right)	5098_raw	0.04534	0.06889	0.6582	0.5104	0.673705	0.4381	0.01909	22.9492	0	Autorefraction
3mm weak meridian (right)	5099_raw	0.03614	0.06958	0.5194	0.6035	0.759432	0.4079	0.01815	22.4738	0	Autorefraction
3mm weak meridian angle (right)	5100_raw	-0.2027	0.1188	-1.706	0.08801	0.228245	0.07601	0.005487	13.8527	0	Autorefraction
6mm weak meridian angle (right)	5101_raw	-0.244	0.1229	-1.985	0.0471	0.149281	0.07312	0.005824	12.5549	0	Autorefraction
6mm weak meridian angle (left)	5102_raw	0.1374	0.108	1.272	0.2034	0.381754	0.07413	0.006312	11.7443	0	Autorefraction
3mm weak meridian angle (left)	5103_raw	0.3022	0.1215	2.488	0.01285	0.0646948	0.08516	0.005896	14.4437	0	Autorefraction
3mm strong meridian angle (left)	5104_raw	-0.3325	0.134	-2.482	0.01308	0.0646948	0.05998	0.00548	10.9453	0	Autorefraction
6mm strong meridian angle (left)	5105_raw	-0.2112	0.1286	-1.642	0.1005	0.246061	0.06993	0.006777	10.3187	0	Autorefraction
6mm strong meridian angle (right)	5106_raw	0.3196	0.1443	2.214	0.0268	0.10247	0.06597	0.005909	11.1643	0	Autorefraction
3mm strong meridian angle (right)	5107_raw	0.1539	0.1293	1.19	0.2339	0.419809	0.05892	0.00481	12.2495	0	Autorefraction
3mm asymmetry angle (right)	5108_raw	-0.0005192	0.1011	-0.005135	0.9959	0.9992	0.08961	0.005389	16.6283	0	Autorefraction
6mm asymmetry angle (right)	5109_raw	0.003807	0.1151	0.03308	0.9736	0.986742	0.1272	0.009302	13.6745	0	Autorefraction
6mm asymmetry angle (left)	5110_raw	0.1148	0.1225	0.9369	0.3488	0.529072	0.1013	0.0097	10.4433	0	Autorefraction
3mm asymmetry angle (left)	5111_raw	-0.0267	0.107	-0.2496	0.8029	0.88545	0.07376	0.005645	13.0664	0	Autorefraction
3mm cylindrical power angle (left)	5112_raw	0.3003	0.1215	2.471	0.01346	0.0655538	0.08507	0.005902	14.4138	0	Autorefraction
6mm cylindrical power angle (left)	5113_raw	0.1441	0.1089	1.323	0.1859	0.363332	0.07368	0.006293	11.7082	0	Autorefraction
6mm cylindrical power angle (right)	5114_raw	-0.2462	0.1228	-2.005	0.04501	0.145355	0.0733	0.00583	12.5729	0	Autorefraction
3mm cylindrical power angle (right)	5115_raw	-0.2009	0.1184	-1.697	0.08966	0.229499	0.07637	0.00547	13.9616	0	Autorefraction
3mm cylindrical power (right)	5116_raw	0.07253	0.115	0.6306	0.5283	0.691508	0.08096	0.005874	13.7828	0	Autorefraction
6mm cylindrical power (right)	5117_raw	0.1214	0.1496	0.8115	0.4171	0.596519	0.0455	0.005041	9.02599	0	Autorefraction
6mm cylindrical power (left)	5118_raw	0.117	0.149	0.7853	0.4323	0.610505	0.05593	0.005292	10.5688	0	Autorefraction
3mm cylindrical power (left)	5119_raw	0.04581	0.1206	0.3799	0.704	0.823771	0.07827	0.005287	14.8042	0	Autorefraction
3mm strong meridian (right)	5132_raw	0.02466	0.06826	0.3613	0.7179	0.829267	0.3964	0.01803	21.9856	0	Autorefraction
6mm strong meridian (right)	5133_raw	0.03387	0.06862	0.4936	0.6216	0.76826	0.4354	0.01917	22.7126	0	Autorefraction
6mm strong meridian (left)	5134_raw	0.03681	0.07006	0.5254	0.5993	0.756386	0.4372	0.01963	22.272	0	Autorefraction
3mm strong meridian (left)	5135_raw	0.04265	0.07102	0.6006	0.5481	0.70852	0.3886	0.01792	21.6853	0	Autorefraction
6mm asymmetry index (left)	5157_raw	-0.01838	0.1345	-0.1366	0.8913	0.936599	0.1002	0.009263	10.8172	0	Autorefraction
6mm asymmetry index (right)	5158_raw	-0.00694	0.1322	-0.05248	0.9581	0.973222	0.08885	0.009989	8.89478	0	Autorefraction
3mm regularity index (right)	5160_raw	0.2777	0.163	1.704	0.08841	0.228245	0.03662	0.004932	7.42498	1.12799e-13	Autorefraction
6mm regularity index (right)	5161_raw	0.0002094	0.1918	0.001092	0.9991	0.9992	0.04674	0.008513	5.49043	4.00965e-08	Autorefraction
6mm regularity index (left)	5162_raw	-0.2436	0.2035	-1.197	0.2314	0.416983	0.03723	0.007752	4.80263	1.56594e-06	Autorefraction
3mm regularity index (left)	5163_raw	0.1624	0.1966	0.8261	0.4088	0.588385	0.02043	0.004508	4.53194	5.84436e-06	Autorefraction
logMAR, final (left)	5208_raw	-0.1833	0.1599	-1.146	0.2517	0.435138	0.02965	0.004058	7.30655	2.74003e-13	Visual acuity
Intra-ocular pressure, corneal-compensated (right)	5254_raw	0.08192	0.09255	0.8852	0.376	0.554462	0.1217	0.006816	17.855	0	Intraocular pressure
Intra-ocular pressure, Goldmann-correlated (right)	5255_raw	0.1598	0.07704	2.074	0.0381	0.12971	0.214	0.009418	22.7224	0	Intraocular pressure
Corneal hysteresis (right)	5256_raw	0.1325	0.08597	1.542	0.1231	0.278676	0.1548	0.009518	16.2639	0	Intraocular pressure
Corneal resistance factor (right)	5257_raw	0.1685	0.08026	2.099	0.03582	0.12607	0.2064	0.01194	17.2864	0	Intraocular pressure
Intra-ocular pressure, corneal-compensated (left)	5262_raw	0.1237	0.08657	1.429	0.1529	0.321876	0.1316	0.00712	18.4831	0	Intraocular pressure
Intra-ocular pressure, Goldmann-correlated (left)	5263_raw	0.1136	0.07243	1.569	0.1167	0.271697	0.215	0.009273	23.1856	0	Intraocular pressure
Corneal hysteresis (left)	5264_raw	-0.007624	0.08828	-0.08637	0.9312	0.959967	0.1269	0.008815	14.3959	0	Intraocular pressure
Corneal resistance factor (left)	5265_raw	0.04985	0.07674	0.6496	0.516	0.678709	0.1748	0.01046	16.7113	0	Intraocular pressure
Ever had cataract surgery: No	5324_0	0.3214	0.3291	0.9766	0.3288	0.517917	0.128	0.05074	2.52266	0.0116469	Eye surgery/complications
Ever had cataract surgery: Right eye only	5324_2	-0.1842	0.4156	-0.4432	0.6576	0.794233	0.06173	0.05818	1.06102	0.288682	Eye surgery/complications
Ever had cataract surgery: Left eye only	5324_3	-0.2586	0.3432	-0.7535	0.4512	0.629305	0.0929	0.05539	1.6772	0.0935038	Eye surgery/complications
Ever had cataract surgery: Both eyes	5324_4	-0.198	0.4115	-0.4812	0.6304	0.773829	0.07405	0.05329	1.38957	0.164661	Eye surgery/complications
Ever had refractive laser eye surgery: No	5325_0	-0.1717	0.4077	-0.4212	0.6736	0.804925	0.05993	0.05077	1.18042	0.237833	Eye surgery/complications
Ever had refractive laser eye surgery: Left eye only	5325_3	-0.08827	0.4745	-0.186	0.8524	0.9143	0.04719	0.05262	0.896807	0.369822	Eye surgery/complications
Ever had refractive laser eye surgery: Both eyes	5325_4	-0.02067	0.2765	-0.07475	0.9404	0.963937	0.1307	0.0532	2.45677	0.0140194	Eye surgery/complications
Number of unenthusiastic/disinterested episodes	5386	-0.5036	0.2955	-1.704	0.08834	0.228245	0.02685	0.01108	2.42329	0.0153808	Mental health
Leg pain when standing still or sitting	5452	0.4692	0.3315	1.416	0.1569	0.327655	0.02879	0.01243	2.31617	0.020549	Claudication and peripheral artery disease
Leg pain in calf/calves	5463	-0.2196	0.2012	-1.091	0.2751	0.460716	0.05142	0.01331	3.86326	0.000111883	Claudication and peripheral artery disease
Leg pain when walking uphill or hurrying	5474	0.3215	0.2382	1.35	0.1772	0.354007	0.04422	0.01221	3.62162	0.000292762	Claudication and peripheral artery disease
Leg pain when walking normally	5485	-0.1106	0.3006	-0.368	0.7129	0.828735	0.02679	0.01199	2.23436	0.0254593	Claudication and peripheral artery disease
Leg pain when walking ever disappears while walking	5496	-0.603	0.4124	-1.462	0.1437	0.308271	0.03422	0.02342	1.46114	0.143976	Claudication and peripheral artery disease
Leg pain on walking : action taken	5507	-0.09578	0.1793	-0.5341	0.5933	0.750791	0.06929	0.01329	5.21369	1.85116e-07	Claudication and peripheral artery disease
Leg pain on walking : effect of standing still	5518	0.12	0.2391	0.5017	0.6159	0.76826	0.04755	0.01519	3.13035	0.00174599	Claudication and peripheral artery disease
FI9 : concept interpolation	5556	-0.2869	0.1051	-2.728	0.006363	0.0411178	0.1666	0.0116	14.3621	0	Fluid intelligence / reasoning
Which eye(s) affected by presbyopia: Right eye	5610_1	0.3406	0.3093	1.101	0.2707	0.455889	0.02152	0.009546	2.25435	0.0241743	Eyesight
Length of longest manic/irritable episode	5663	-0.2475	0.2517	-0.9834	0.3254	0.51346	0.0469	0.01568	2.99107	0.00278	Mental health
FI10 : arithmetic sequence recognition	5699	-0.2817	0.1499	-1.879	0.06024	0.175085	0.1497	0.01743	8.58864	0	Fluid intelligence / reasoning
FI11 : antonym	5779	-0.1503	0.2479	-0.6063	0.5443	0.705632	0.08869	0.02618	3.3877	0.000704812	Fluid intelligence / reasoning
Which eye(s) affected by hypermetropia (long sight): Right eye	5832_1	0.4617	0.3774	1.223	0.2212	0.403626	0.03524	0.02089	1.68693	0.0916165	Eyesight
Which eye(s) affected by hypermetropia (long sight): Both eyes	5832_3	-0.01677	0.3082	-0.05442	0.9566	0.973202	0.04495	0.02119	2.12128	0.0338979	Eyesight
Which eye(s) affected by myopia (short sight): Right eye	5843_1	0.4984	0.2872	1.736	0.08265	0.218909	0.02732	0.009867	2.76883	0.00562588	Eyesight
Which eye(s) affected by myopia (short sight): Both eyes	5843_3	-0.5539	0.2615	-2.118	0.03415	0.121617	0.03322	0.01165	2.8515	0.00435132	Eyesight
Which eye(s) affected by astigmatism: Right eye	5855_1	-0.2367	0.244	-0.9699	0.3321	0.520386	0.1081	0.03516	3.07452	0.00210844	Eyesight
Which eye(s) affected by astigmatism: Left eye	5855_2	-0.04742	0.3622	-0.1309	0.8958	0.937417	0.03682	0.03244	1.13502	0.256368	Eyesight
Which eye(s) affected by astigmatism: Both eyes	5855_3	0.2824	0.325	0.869	0.3849	0.564813	0.05543	0.03364	1.64774	0.0994059	Eyesight
FI13 : subset inclusion logic	5866	-0.004855	0.3104	-0.01564	0.9875	0.99412	0.1867	0.1078	1.73191	0.0832894	Fluid intelligence / reasoning
ECG, heart rate	5983_raw	0.1036	0.1091	0.9502	0.342	0.526916	0.1068	0.009105	11.7298	0	ECG during exercise
ECG, load	5984_raw	-0.3788	0.1641	-2.308	0.021	0.0887527	0.04901	0.006702	7.31274	2.61791e-13	ECG during exercise
ECG, phase time	5986_raw	-0.2948	0.181	-1.629	0.1033	0.247535	0.03633	0.006605	5.50038	3.78977e-08	ECG during exercise
ECG, phase duration	5992	-0.1953	0.1749	-1.117	0.2642	0.44914	0.03876	0.006636	5.84087	5.19295e-09	ECG during exercise
ECG, number of stages in a phase	5993	-0.3052	0.1661	-1.838	0.06613	0.186197	0.05322	0.006912	7.69965	1.35447e-14	ECG during exercise
Completion status of test: Fully completed	6020_1	0.01468	0.2278	0.06445	0.9486	0.969035	0.02264	0.006616	3.42201	0.000621607	ECG during exercise
Completion status of test: Heart rate reached safety level	6020_33	-0.03542	0.197	-0.1797	0.8574	0.917479	0.0293	0.007377	3.9718	7.13303e-05	ECG during exercise
Maximum workload during fitness test	6032_raw	-0.3882	0.1563	-2.485	0.01297	0.0646948	0.0593	0.006799	8.72187	0	ECG during exercise
Maximum heart rate during fitness test	6033_raw	-0.1024	0.1211	-0.8454	0.3979	0.577307	0.07454	0.007641	9.75527	0	ECG during exercise
Target heart rate achieved	6034	0.07962	0.1552	0.5129	0.608	0.763717	0.04494	0.006784	6.62441	3.48637e-11	ECG during exercise
Number of trend entries	6038_raw	-0.353	0.1782	-1.981	0.04759	0.149925	0.04241	0.006449	6.57621	4.82581e-11	ECG during exercise
Duration of fitness test	6039	-0.2062	0.1994	-1.034	0.3011	0.486185	0.02432	0.005974	4.07097	4.68169e-05	ECG during exercise
Qualifications: College or University degree	6138_1	-0.3491	0.08222	-4.246	2.179e-05	0.00480593	0.1859	0.003917	47.4598	0	Education
Qualifications: None of the above	6138_100	0.2963	0.07685	3.855	0.0001158	0.00525734	0.1156	0.002925	39.5214	0	Education
Qualifications: A levels/AS levels or equivalent	6138_2	-0.2973	0.07539	-3.944	8.016e-05	0.00525734	0.1008	0.002548	39.5604	0	Education
Qualifications: O levels/GCSEs or equivalent	6138_3	-0.2144	0.08484	-2.527	0.01149	0.061991	0.04831	0.001708	28.2845	0	Education
Qualifications: CSEs or equivalent	6138_4	0.344	0.1147	2.999	0.002712	0.0244351	0.02294	0.001211	18.943	0	Education
Qualifications: Other professional qualifications eg: nursing, teaching	6138_6	-0.2244	0.07947	-2.823	0.004755	0.0352094	0.04719	0.001678	28.1228	0	Education
Gas or solid-fuel cooking/heating: An open solid fuel fire that you use regularly in winter time	6139_3	-0.2317	0.1063	-2.18	0.02928	0.109047	0.02126	0.001141	18.6328	0	Household
How are people in household related to participant: Husband, wife or partner	6141_1	0.149	0.0859	1.735	0.08272	0.218909	0.02667	0.001321	20.1893	0	Household
Current employment status: Unable to work because of sickness or disability	6142_4	0.3372	0.1183	2.851	0.00436	0.0328865	0.02554	0.001238	20.63	0	Employment
Transport type for commuting to job workplace: Car/motor vehicle	6143_1	0.3115	0.1237	2.519	0.01175	0.0626435	0.02984	0.001899	15.7135	0	Employment
Transport type for commuting to job workplace: Public transport	6143_3	-0.22	0.1099	-2.002	0.04533	0.145865	0.03517	0.002057	17.0977	0	Employment
Transport type for commuting to job workplace: Cycle	6143_4	-0.3809	0.1206	-3.158	0.001591	0.0176875	0.0361	0.002303	15.6752	0	Employment
Never eat eggs, dairy, wheat, sugar: Sugar or foods/drinks containing sugar	6144_4	0.2716	0.08627	3.148	0.001643	0.0176875	0.04767	0.00174	27.3966	0	Diet
Never eat eggs, dairy, wheat, sugar: I eat all of the above	6144_5	-0.2564	0.08197	-3.129	0.001757	0.0182789	0.04847	0.001701	28.495	0	Diet
Illness, injury, bereavement, stress in last 2 years: None of the above	6145_100	-0.3108	0.09535	-3.259	0.001117	0.0143774	0.02357	0.00115	20.4957	0	Mental health
Illness, injury, bereavement, stress in last 2 years: Financial difficulties	6145_6	0.1873	0.086	2.178	0.02941	0.109047	0.0348	0.001473	23.6253	0	Mental health
Attendance/disability/mobility allowance: None of the above	6146_100	-0.249	0.0886	-2.81	0.00495	0.0352094	0.03403	0.001417	24.0155	0	Other sociodemographic factors
Attendance/disability/mobility allowance: Disability living allowance	6146_2	0.1431	0.08726	1.64	0.1009	0.246371	0.02692	0.001226	21.9576	0	Other sociodemographic factors
Attendance/disability/mobility allowance: Blue badge	6146_3	0.3471	0.111	3.127	0.001765	0.0182789	0.02446	0.00117	20.906	0	Other sociodemographic factors
Reason for glasses/contact lenses: For short-sightedness, i.e. only or mainly for distance viewing s	6147_1	-0.2594	0.08687	-2.986	0.002824	0.0249453	0.03904	0.001485	26.2896	0	Eyesight
Eye problems/disorders: Diabetes related eye disease	6148_1	0.3156	0.153	2.063	0.03916	0.131654	0.02436	0.003032	8.0343	8.88178e-16	Eyesight
Eye problems/disorders: None of the above	6148_100	0.09443	0.122	0.7742	0.4388	0.615567	0.03335	0.003266	10.2113	0	Eyesight
Eye problems/disorders: Glaucoma	6148_2	0.02652	0.1055	0.2514	0.8015	0.88545	0.04764	0.003913	12.1748	0	Eyesight
Eye problems/disorders: Cataract	6148_4	-0.1815	0.1492	-1.216	0.2238	0.405631	0.02491	0.003189	7.81123	5.77316e-15	Eyesight
Mouth/teeth dental problems: Mouth ulcers	6149_1	-0.1255	0.08355	-1.502	0.133	0.291294	0.03268	0.002957	11.0517	0	Mouth
Mouth/teeth dental problems: None of the above	6149_100	-0.2789	0.09535	-2.925	0.00344	0.0281339	0.04148	0.001411	29.3976	0	Mouth
Mouth/teeth dental problems: Bleeding gums	6149_3	0.2337	0.1013	2.307	0.02108	0.0887527	0.02407	0.001163	20.6965	0	Mouth
Mouth/teeth dental problems: Dentures	6149_6	0.2982	0.09358	3.187	0.001437	0.0165992	0.05932	0.001969	30.127	0	Mouth
Vascular/heart problems diagnosed by doctor: Heart attack	6150_1	0.177	0.09873	1.792	0.07308	0.198928	0.02125	0.001374	15.4658	0	Medical conditions
Vascular/heart problems diagnosed by doctor: None of the above	6150_100	-0.2699	0.07162	-3.768	0.0001647	0.00674521	0.1352	0.004079	33.1454	0	Medical conditions
Vascular/heart problems diagnosed by doctor: Angina	6150_2	0.265	0.1042	2.545	0.01094	0.0593792	0.02672	0.001545	17.2945	0	Medical conditions
Vascular/heart problems diagnosed by doctor: High blood pressure	6150_4	0.2457	0.06684	3.676	0.0002371	0.00743607	0.1361	0.004317	31.5265	0	Medical conditions
Blood clot, DVT, bronchitis, emphysema, asthma, rhinitis, eczema, allergy diagnosed by doctor: None	6152_100	0.05283	0.05711	0.9251	0.3549	0.53562	0.08322	0.004922	16.9078	0	Medical conditions
Blood clot, DVT, bronchitis, emphysema, asthma, rhinitis, eczema, allergy diagnosed by doctor: Asthm	6152_8	0.004078	0.06688	0.06098	0.9514	0.970794	0.06136	0.004272	14.3633	0	Medical conditions
Blood clot, DVT, bronchitis, emphysema, asthma, rhinitis, eczema, allergy diagnosed by doctor: Hayfe	6152_9	-0.1387	0.06396	-2.168	0.03015	0.110878	0.08006	0.004153	19.2776	0	Medical conditions
Medication for cholesterol, blood pressure, diabetes, or take exogenous hormones: Cholesterol loweri	6153_1	0.3122	0.1018	3.066	0.002166	0.0209846	0.06137	0.003861	15.8948	0	Medical conditions
Medication for cholesterol, blood pressure, diabetes, or take exogenous hormones: None of the above	6153_100	-0.206	0.07955	-2.589	0.009616	0.0536373	0.07439	0.003112	23.9042	0	Medical conditions
Medication for cholesterol, blood pressure, diabetes, or take exogenous hormones: Blood pressure med	6153_2	0.1421	0.06822	2.083	0.03724	0.128513	0.1236	0.005214	23.7054	0	Medical conditions
Medication for pain relief, constipation, heartburn: Aspirin	6154_1	0.3247	0.1133	2.865	0.004173	0.0323436	0.02499	0.001316	18.9894	0	Medical conditions
Medication for pain relief, constipation, heartburn: None of the above	6154_100	-0.2953	0.08792	-3.359	0.0007816	0.011936	0.05936	0.00181	32.7956	0	Medical conditions
Medication for pain relief, constipation, heartburn: Ibuprofen (e.g. Nurofen)	6154_2	0.149	0.09637	1.546	0.1221	0.277808	0.02095	0.001137	18.4257	0	Medical conditions
Medication for pain relief, constipation, heartburn: Paracetamol	6154_3	0.2783	0.09367	2.971	0.002966	0.0259453	0.04516	0.001717	26.3017	0	Medical conditions
Medication for pain relief, constipation, heartburn: Omeprazole (e.g. Zanprol)	6154_5	0.1753	0.09402	1.864	0.06233	0.179971	0.02215	0.001024	21.6309	0	Medical conditions
Vitamin and mineral supplements: None of the above	6155_100	0.1035	0.08726	1.187	0.2354	0.421597	0.02951	0.00139	21.2302	0	Medication
Vitamin and mineral supplements: Multivitamins +/- minerals	6155_7	-0.03973	0.08509	-0.4669	0.6406	0.781883	0.0253	0.001336	18.9371	0	Medication
Manic/hyper symptoms: None of the above	6156_100	0.1784	0.2502	0.7131	0.4758	0.647577	0.04217	0.01334	3.16117	0.00157137	Mental health
Manic/hyper symptoms: I was more active than usual	6156_11	-0.6762	0.3686	-1.834	0.06659	0.186908	0.02438	0.01342	1.81669	0.0692644	Mental health
Manic/hyper symptoms: I was more talkative than usual	6156_12	0.08297	0.2899	0.2862	0.7747	0.87033	0.02661	0.01442	1.84535	0.0649861	Mental health
Manic/hyper symptoms: I needed less sleep than usual	6156_13	-0.3356	0.2846	-1.179	0.2383	0.424325	0.03627	0.01202	3.01747	0.00254894	Mental health
Manic/hyper symptoms: All of the above	6156_15	0.1497	0.2489	0.6013	0.5476	0.70852	0.03208	0.01307	2.45448	0.014109	Mental health
Why stopped smoking: None of the above	6157_100	0.253	0.149	1.698	0.08945	0.229499	0.0348	0.003857	9.02256	0	Smoking
Why stopped smoking: Health precaution	6157_3	-0.232	0.1224	-1.896	0.05793	0.17181	0.05314	0.004483	11.8537	0	Smoking
Why reduced smoking: Illness or ill health	6158_1	0.4327	0.2586	1.674	0.09421	0.235787	0.08648	0.02735	3.16197	0.00156703	Smoking
Why reduced smoking: Doctor's advice	6158_2	0.9388	0.671	1.399	0.1618	0.334628	0.02907	0.02966	0.980108	0.327033	Smoking
Why reduced smoking: Health precaution	6158_3	0.1223	0.3559	0.3437	0.7311	0.837461	0.04814	0.02887	1.66747	0.09542	Smoking
Why reduced smoking: Financial reasons	6158_4	0.2466	0.4414	0.5587	0.5764	0.736647	0.03385	0.0269	1.25836	0.20826	Smoking
Pain type(s) experienced in last month: Headache	6159_1	0.07232	0.07593	0.9524	0.3409	0.526916	0.04454	0.001967	22.6436	0	Pain
Pain type(s) experienced in last month: None of the above	6159_100	-0.1194	0.067	-1.783	0.07463	0.202535	0.05922	0.001875	31.584	0	Pain
Pain type(s) experienced in last month: Neck or shoulder pain	6159_3	0.1181	0.07539	1.566	0.1173	0.272369	0.03612	0.001388	26.0231	0	Pain
Pain type(s) experienced in last month: Back pain	6159_4	0.1082	0.07646	1.415	0.1571	0.327655	0.04227	0.001522	27.7727	0	Pain
Pain type(s) experienced in last month: Stomach or abdominal pain	6159_5	0.1329	0.09633	1.379	0.1679	0.341368	0.02165	0.001183	18.3009	0	Pain
Pain type(s) experienced in last month: Hip pain	6159_6	-0.009705	0.09027	-0.1075	0.9144	0.950259	0.02682	0.001266	21.1848	0	Pain
Pain type(s) experienced in last month: Knee pain	6159_7	0.1805	0.08405	2.147	0.03176	0.114923	0.0424	0.001561	27.1621	0	Pain
Leisure/social activities: Sports club or gym	6160_1	-0.2178	0.08759	-2.486	0.0129	0.0646948	0.03782	0.00147	25.7279	0	Social support
Leisure/social activities: None of the above	6160_100	0.2211	0.08434	2.622	0.008746	0.0504218	0.03875	0.001544	25.0972	0	Social support
Leisure/social activities: Pub or social club	6160_2	0.1246	0.08402	1.483	0.1382	0.29789	0.03631	0.001405	25.8434	0	Social support
Leisure/social activities: Religious group	6160_3	-0.2148	0.08103	-2.651	0.008017	0.0472112	0.05187	0.001631	31.8026	0	Social support
Leisure/social activities: Other group activity	6160_5	-0.2963	0.1101	-2.69	0.007135	0.0446433	0.02437	0.00124	19.6532	0	Social support
Types of transport used (excluding work): Car/motor vehicle	6162_1	0.1204	0.08982	1.34	0.1802	0.356646	0.02706	0.001194	22.6633	0	Physical activity
Types of transport used (excluding work): Walk	6162_2	-0.3292	0.1049	-3.138	0.001703	0.0180518	0.03695	0.001506	24.5352	0	Physical activity
Types of transport used (excluding work): Public transport	6162_3	-0.1867	0.0971	-1.922	0.05458	0.164132	0.0254	0.001247	20.3689	0	Physical activity
Types of transport used (excluding work): Cycle	6162_4	-0.426	0.1097	-3.883	0.0001034	0.00525734	0.02938	0.001278	22.989	0	Physical activity
Types of physical activity in last 4 weeks: Walking for pleasure (not as a means of transport)	6164_1	-0.2381	0.08062	-2.954	0.00314	0.0269442	0.04211	0.001458	28.882	0	Physical activity
Types of physical activity in last 4 weeks: None of the above	6164_100	0.3107	0.1063	2.923	0.003464	0.0281339	0.02586	0.001324	19.5317	0	Physical activity
Types of physical activity in last 4 weeks: Other exercises (eg: swimming, cycling, keep fit, bowlin	6164_2	-0.2959	0.08958	-3.304	0.0009546	0.0132322	0.04949	0.001766	28.0238	0	Physical activity
Types of physical activity in last 4 weeks: Strenuous sports	6164_3	-0.2563	0.1031	-2.487	0.0129	0.0646948	0.02628	0.001214	21.6474	0	Physical activity
Types of physical activity in last 4 weeks: Light DIY (eg: pruning, watering the lawn)	6164_4	-0.1675	0.08297	-2.018	0.04354	0.142136	0.0385	0.001449	26.57	0	Physical activity
Types of physical activity in last 4 weeks: Heavy DIY (eg: weeding, lawn mowing, carpentry, digging)	6164_5	-0.3799	0.1074	-3.538	0.0004028	0.00884482	0.03412	0.00135	25.2741	0	Physical activity
Medication for cholesterol, blood pressure or diabetes: Cholesterol lowering medication	6177_1	0.2488	0.09105	2.733	0.006277	0.0409824	0.08945	0.005283	16.9317	0	Medication
Medication for cholesterol, blood pressure or diabetes: None of the above	6177_100	-0.338	0.09537	-3.544	0.0003935	0.00884482	0.1178	0.004103	28.7107	0	Medication
Medication for cholesterol, blood pressure or diabetes: Blood pressure medication	6177_2	0.3095	0.0909	3.404	0.0006634	0.0112625	0.1299	0.004515	28.7708	0	Medication
Mineral and other dietary supplements: Fish oil (including cod liver oil)	6179_1	-0.06976	0.09289	-0.751	0.4526	0.630282	0.02772	0.001168	23.7329	0	Medication
Mineral and other dietary supplements: None of the above	6179_100	0.1301	0.08475	1.535	0.1247	0.280887	0.03195	0.001392	22.9526	0	Medication
Mineral and other dietary supplements: Glucosamine	6179_2	-0.2204	0.1018	-2.165	0.03042	0.111416	0.02514	0.001317	19.0888	0	Medication
Own or rent accommodation lived in: Own outright (by you or someone in your household)	680_1	-0.2535	0.08984	-2.821	0.004784	0.0352094	0.03424	0.00145	23.6138	0	Household
Own or rent accommodation lived in: Rent - from local authority, local council, housing association	680_3	0.3769	0.108	3.49	0.0004835	0.00968074	0.03879	0.001329	29.1874	0	Household
Length of time at current address	699_raw	0.04226	0.09138	0.4625	0.6437	0.783748	0.02883	0.001591	18.1207	0	Household
Number of vehicles in household	728	0.005419	0.07583	0.07146	0.943	0.965503	0.0349	0.001451	24.0524	0	Household
Average total household income before tax	738	-0.2467	0.0706	-3.494	0.0004757	0.00968074	0.1037	0.002899	35.771	0	Household
Length of working week for main job	767_raw	0.2145	0.1209	1.774	0.07605	0.205153	0.02324	0.001913	12.1485	0	Employment
Frequency of travelling from home to job workplace	777	0.2234	0.1209	1.848	0.0646	0.184192	0.02398	0.001745	13.7421	0	Employment
Heel bone mineral density (BMD) T-score, automated	78_raw	0.05706	0.06082	0.9383	0.3481	0.528901	0.287	0.02335	12.2912	0	Bone-densitometry of heel
Job involves mainly walking or standing	806	0.2571	0.08594	2.991	0.002779	0.0247909	0.08334	0.002766	30.1302	0	Employment
Job involves heavy manual or physical work	816	0.2945	0.08524	3.456	0.000549	0.0102126	0.08972	0.003002	29.8867	0	Employment
Job involves shift work	826	0.3712	0.1228	3.023	0.002499	0.0232124	0.02733	0.001939	14.0949	0	Employment
Age completed full time education	845	-0.3794	0.09032	-4.201	2.66e-05	0.00480593	0.1166	0.003411	34.1835	0	Education
Number of days/week walked 10+ minutes	864	-0.02152	0.07056	-0.305	0.7603	0.859511	0.04304	0.001643	26.196	0	Physical activity
Duration of walks	874_raw	0.2081	0.09139	2.277	0.02278	0.0925242	0.04218	0.001697	24.8556	0	Physical activity
Number of days/week of moderate physical activity 10+ minutes	884	-0.1184	0.07798	-1.519	0.1289	0.287263	0.04246	0.001641	25.8745	0	Physical activity
Duration of moderate activity	894	0.1439	0.08623	1.669	0.09521	0.237629	0.03349	0.0015	22.3267	0	Physical activity
Number of days/week of vigorous physical activity 10+ minutes	904	-0.1283	0.07136	-1.797	0.07227	0.197319	0.03986	0.001585	25.1483	0	Physical activity
Duration of vigorous activity	914_raw	0.1292	0.112	1.154	0.2486	0.434785	0.025	0.001908	13.1027	0	Physical activity
Usual walking pace	924	-0.3963	0.09653	-4.105	4.037e-05	0.00525734	0.08536	0.002385	35.7904	0	Physical activity
Systolic blood pressure, manual reading	93_raw	0.06944	0.1247	0.5568	0.5776	0.737135	0.1422	0.01116	12.7419	0	Blood pressure
Diastolic blood pressure, manual reading	94_raw	0.1175	0.1312	0.8953	0.3706	0.549195	0.1244	0.01203	10.3408	0	Blood pressure
Frequency of stair climbing in last 4 weeks	943	-0.1234	0.08553	-1.443	0.1491	0.316092	0.0383	0.001355	28.2657	0	Physical activity
Frequency of walking for pleasure in last 4 weeks	971	0.2096	0.09337	2.244	0.02481	0.0976149	0.03671	0.0017	21.5941	0	Physical activity
Duration walking for pleasure	981	-0.2274	0.1158	-1.964	0.04953	0.154417	0.02488	0.001629	15.2732	0	Physical activity
Frequency of strenuous sports in last 4 weeks	991	-0.01507	0.1916	-0.07866	0.9373	0.963803	0.04414	0.009179	4.8088	1.51837e-06	Physical activity
Other malignant neoplasms of skin	C_OTHER_SKIN	0.08866	0.08568	1.035	0.3008	0.486185	0.03153	0.003018	10.4473	0	Death register
Malignant neoplasm of skin	C_SKIN	0.0698	0.08328	0.8382	0.4019	0.581239	0.03085	0.003133	9.84679	0	Death register
Other malignant neoplasms of skin	C3_OTHER_SKIN	0.08866	0.08568	1.035	0.3008	0.486185	0.03153	0.003018	10.4473	0	Death register
Malignant neoplasm of skin	C3_SKIN	0.0698	0.08328	0.8382	0.4019	0.581239	0.03085	0.003133	9.84679	0	Death register
Coxarthrosis [arthrosis of hip](FG)	COX_ARTHROSIS	0.03328	0.09135	0.3643	0.7156	0.828735	0.02048	0.001381	14.8298	0
Diagnoses - main ICD10: G56 Mononeuropathies of upper limb	G56	0.06444	0.0867	0.7432	0.4574	0.634027	0.02082	0.001272	16.3679	0	Summary Diagnoses
Carpal tunnel syndrome	G6_CARPTU	0.0335	0.08615	0.3888	0.6974	0.82031	0.02094	0.001249	16.7654	0
Diagnoses - main ICD10: I25 Chronic ischaemic heart disease	I25	0.3012	0.1052	2.863	0.0042	0.0323436	0.03082	0.002067	14.9105	0	Summary Diagnoses
Diagnoses - main ICD10: I48 Atrial fibrillation and flutter	I48	-0.1076	0.1022	-1.052	0.2927	0.478626	0.02012	0.002734	7.35918	1.84963e-13	Summary Diagnoses
Diagnoses - main ICD10: I83 Varicose veins of lower extremities	I83	0.07466	0.08293	0.9002	0.368	0.547142	0.02714	0.001608	16.8781	0	Summary Diagnoses
Coronary atherosclerosis	I9_CORATHER	0.2678	0.1008	2.656	0.007909	0.0468816	0.03209	0.002107	15.2302	0
Diseases of veins, lymphatic vessels and lymph nodes, not elsewhere classified	I9_DISVEINLYMPH	0.09243	0.08512	1.086	0.2775	0.462158	0.02666	0.001549	17.2111	0
Ischaemic heart disease, wide definition	I9_IHD	0.2495	0.09586	2.603	0.009235	0.0520046	0.0373	0.002087	17.8725	0
Any ICDMAIN event in hilmo or causes of death	ICDMAIN_ANY_ENTRY	0.3604	0.1103	3.267	0.001086	0.0143774	0.02986	0.001377	21.6848	0
Diseases of the circulatory system	IX_CIRCULATORY	0.1791	0.09019	1.985	0.0471	0.149281	0.0311	0.001341	23.1916	0
Disorders of gallbladder, biliary tract and pancreas	K11_GALLBILPANC	0.02006	0.09896	0.2027	0.8394	0.905748	0.02003	0.001842	10.874	0
Diagnoses - main ICD10: K40 Inguinal hernia	K40	-0.06996	0.09139	-0.7655	0.444	0.621186	0.02127	0.00179	11.8827	0	Summary Diagnoses
Diagnoses - main ICD10: K57 Diverticular disease of intestine	K57	0.1333	0.09582	1.392	0.164	0.337361	0.0237	0.001372	17.2741	0	Summary Diagnoses
Gonarthrosis [arthrosis of knee](FG)	KNEE_ARTHROSIS	0.1846	0.09788	1.886	0.0593	0.173173	0.0252	0.001255	20.0797	0
Arthrosis	M13_ARTHROSIS	0.1616	0.0877	1.842	0.0654	0.184719	0.03275	0.001483	22.0836	0
Other joint disorders	M13_OTHERJOINT	0.164	0.0979	1.675	0.0939	0.235665	0.0214	0.001288	16.6149	0
Diagnoses - main ICD10: M16 Coxarthrosis [arthrosis of hip]	M16	0.03328	0.09135	0.3643	0.7156	0.828735	0.02048	0.001381	14.8298	0	Summary Diagnoses
Diagnoses - main ICD10: M17 Gonarthrosis [arthrosis of knee]	M17	0.1846	0.09788	1.886	0.0593	0.173173	0.0252	0.001255	20.0797	0	Summary Diagnoses
Diagnoses - main ICD10: R07 Pain in throat and chest	R07	0.1924	0.09919	1.94	0.05242	0.159562	0.02248	0.001174	19.1482	0	Summary Diagnoses
Diseases of the digestive system	XI_DIGESTIVE	0.2368	0.09525	2.486	0.01291	0.0646948	0.03303	0.001275	25.9059	0	Summary Diagnoses
Diseases of the musculoskeletal system and connective tissue	XIII_MUSCULOSKELET	0.2453	0.08541	2.872	0.004078	0.0319502	0.04753	0.001693	28.0744	0	Summary Diagnoses
Symptoms, signs and abnormal clinical and laboratory findings, not elsewhere classified	XVIII_MISCFINDINGS	0.2831	0.08909	3.178	0.001484	0.0167136	0.03354	0.001373	24.4283	0	Summary Diagnoses

## Sheet: STable3
Supplementary Table 3. The shared genetic correlations of HCC on inclusion/exclusion of genomic regions related to alcohol genetic behaviors.
Triat, Trait name; FieldID, UKBB showcase field ID; rg, pairwise genetic correlation; CI, confidence interval; p, P-value for rg; category, UKBB showcase description; ⟂Alcohol, exclusion of genomic regions associated with alcohol genetic behaviors.
Trait	FieldID	Pre-removal of alcohol-associated loci		Post-removal of alcohol-associated loci (⟂Alcohol)		category
		rg (95% CI)	p	rg⟂Alcohol (95% CI)	p⟂Alcohol
Alanine aminotransferase (U/L)	30620_raw	0.42 (0.2, 0.65)	0.0002498	0.49 (0.21, 0.77)	0.0006881	Blood biochemistry
Reticulocyte percentage	30240_raw	0.37 (0.19, 0.55)	7.558e-05	0.39 (0.17, 0.6)	0.0004931	Blood count
Reticulocyte count	30250_raw	0.37 (0.18, 0.55)	7.728e-05	0.38 (0.16, 0.6)	0.000652	Blood count
High light scatter reticulocyte percentage	30290_raw	0.37 (0.18, 0.55)	9.987e-05	0.38 (0.16, 0.60)	0.0006619	Blood count
Gamma glutamyltransferase (U/L)	30730_raw	0.36 (0.18, 0.55)	0.0001091	0.40 (0.17, 0.63)	0.0006291	Blood biochemistry
High light scatter reticulocyte count	30300_raw	0.36 (0.19, 0.53)	4.138e-05	0.37 (0.16, 0.58)	0.0004513	Blood count
Sodium in urine	30530_raw	0.30 (0.14, 0.47)	0.00026	0.34 (0.13, 0.56)	0.001688	Urine assays
C-reactive protein (mg/L)	30710_raw	0.27 (0.11, 0.43)	0.001196	0.27 (0.08, 0.46)	0.005968	Blood biochemistry
Immature reticulocyte fraction	30280_raw	0.24 (0.1, 0.38)	0.000728	0.24 (0.08, 0.41)	0.003846	Blood count
Glycated haemoglobin (mmol/mol)	30750_raw	0.23 (0.09, 0.36)	0.001368	0.26 (0.07, 0.45)	0.006296	Blood biochemistry
Triglycerides (mmol/L)	30870_raw	0.22 (0.06, 0.38)	0.006553	0.22 (0.03, 0.41)	0.02539	Blood biochemistry
White blood cell (leukocyte) count	30000_raw	0.18 (0.06, 0.31)	0.004861	0.18 (0.03, 0.33)	0.019	Blood count
Haemoglobin concentration	30020_raw	0.18 (0.07, 0.3)	0.001887	0.21 (0.07, 0.36)	0.004731	Blood count
Diastolic blood pressure, automated reading	4079_raw	0.17 (0.05, 0.29)	0.005135	0.17 (0.03, 0.31)	0.01498	Blood pressure
Cystatin C (mg/L)	30720_raw	0.17 (0.06, 0.28)	0.00334	0.18 (0.04, 0.32)	0.01136	Blood biochemistry
Systolic blood pressure, automated reading	4080_raw	0.16 (0.05, 0.28)	0.006389	0.16 (0.02, 0.29)	0.02224	Blood pressure
Haematocrit percentage	30030_raw	0.16 (0.05, 0.27)	0.004972	0.19 (0.05, 0.33)	0.009236	Blood count
SHBG (nmol/L)	30830_raw	-0.18 (-0.31, -0.05)	0.005772	-0.2 (-0.38, -0.03)	0.02267	Blood biochemistry
Apoliprotein A (g/L)	30630_raw	-0.22 (-0.35, -0.09)	0.001115	-0.27 (-0.45, -0.09)	0.003353	Blood biochemistry
HDL cholesterol (mmol/L)	30760_raw	-0.25 (-0.4, -0.11)	0.0004121	-0.29 (-0.48, -0.11)	0.002144	Blood biochemistry
Number of cigarettes previously smoked daily	2887	0.35 (0.11, 0.59)	0.004364	0.39 (0.1, 0.69)	0.007981	Smoking
Current tobacco smoking	1239	0.27 (0.11, 0.42)	0.0006781	0.28 (0.09, 0.48)	0.004913	Smoking
Average weekly beer plus cider intake	1588	0.26 (0.09, 0.44)	0.00335	0.28 (0.05, 0.51)	0.016	Alcohol
Smoking status: Current	20116_2	0.25 (0.1, 0.41)	0.001307	0.26 (0.07, 0.45)	0.007944	Smoking
Smoking status: Never	20116_0	-0.19 (-0.32, -0.06)	0.004928	-0.20 (-0.36, -0.04)	0.014	Smoking
Alcohol drinker status: Current	20117_2	-0.28 (-0.46, -0.1)	0.002564	-0.32 (-0.54, -0.09)	0.006316	Alcohol
Alcohol intake versus 10 years previously	1628	0.30 (0.12, 0.49)	0.001427	0.33 (0.10, 0.56)	0.004479	Alcohol
Average weekly champagne plus white wine intake	1578	-0.36 (-0.56, -0.16)	0.0005554	-0.41 (-0.71, -0.11)	0.007685	Alcohol
Chest pain or discomfort when walking uphill or hurrying	3751	0.44 (0.12, 0.76)	0.007877	0.49 (0.07, 0.90)	0.02139	Pain
Treatment/medication code: metformin	20003_1140884600	0.4 (0.16, 0.64)	0.001063	0.43 (0.12, 0.74)	0.006378	Medications
Non-cancer illness code, self-reported: diabetes	20002_1220	0.40 (0.19, 0.61)	0.0001627	0.44 (0.16, 0.71)	0.001945	Medical conditions
Diabetes diagnosed by doctor	2443	0.37 (0.18, 0.57)	0.0001815	0.41 (0.15, 0.66)	0.001725	Medical conditions
Treatment/medication code: simvastatin	20003_1140861958	0.36 (0.15, 0.57)	0.0008064	0.37 (0.12, 0.63)	0.004502	Medications
Treatment/medication code: aspirin	20003_1140868226	0.34 (0.12, 0.56)	0.002101	0.35 (0.08, 0.63)	0.01203	Medications
Shortness of breath walking on level ground	4717	0.32 (0.09, 0.55)	0.007228	0.37 (0.09, 0.66)	0.01097	Breathing
Medication for cholesterol, blood pressure or diabetes: Blood pressure medication	6177_2	0.31 (0.13, 0.49)	0.0006634	0.33 (0.12, 0.55)	0.002553	Medication
Diagnoses - main ICD10: I25 Chronic ischaemic heart disease	I25	0.30 (0.1, 0.51)	0.0042	0.31 (0.05, 0.57)	0.02021	Summary Diagnoses
Non-cancer illness code, self-reported: angina	20002_1074	0.30 (0.09, 0.51)	0.005808	0.31 (0.05, 0.56)	0.01887	Medical conditions
Mouth/teeth dental problems: Dentures	6149_6	0.30 (0.11, 0.48)	0.001437	0.32 (0.09, 0.55)	0.005777	Mouth
Number of treatments/medications taken	137	0.29 (0.13, 0.46)	0.0004753	0.32 (0.1, 0.54)	0.003763	Medications
Number of self-reported non-cancer illnesses	135	0.28 (0.12, 0.45)	0.0008865	0.31 (0.09, 0.53)	0.005208	Medical conditions
Treatment/medication code: amlodipine	20003_1140879802	0.28 (0.09, 0.48)	0.005002	0.28 (0.05, 0.52)	0.01959	Medications
Taking other prescription medications	2492	0.27 (0.09, 0.45)	0.004026	0.31 (0.08, 0.53)	0.008063	Medication
Coronary atherosclerosis	I9_CORATHER	0.27 (0.07, 0.47)	0.007909	0.28 (0.02, 0.53)	0.03166	Medical condition
Treatment/medication code: paracetamol	20003_2038460150	0.26 (0.07, 0.45)	0.006632	0.28 (0.04, 0.51)	0.02001	Medications
Treatment/medication code: bendroflumethiazide	20003_1141194794	0.26 (0.08, 0.44)	0.003727	0.27 (0.06, 0.49)	0.01325	Medications
Medication for cholesterol, blood pressure or diabetes: Cholesterol lowering medication	6177_1	0.25 (0.07, 0.43)	0.006277	0.24 (0.03, 0.45)	0.02578	Medication
Vascular/heart problems diagnosed by doctor: High blood pressure	6150_4	0.25 (0.11, 0.38)	0.0002371	0.25 (0.08, 0.41)	0.003198	Medical conditions
Diseases of the musculoskeletal system and connective tissue	XIII_MUSCULOSKELET	0.25 (0.08, 0.41)	0.004078	0.26 (0.06, 0.46)	0.009429	Summary Diagnoses
Non-cancer illness code, self-reported: hypertension	20002_1065	0.24 (0.11, 0.37)	0.0003473	0.24 (0.08, 0.40)	0.003941	Medical conditions
Job involves shift work	826	0.37 (0.13, 0.61)	0.002499	0.42 (0.11, 0.74)	0.0079	Employment
Qualifications: CSEs or equivalent	6138_4	0.34 (0.12, 0.57)	0.002712	0.40 (0.10, 0.71)	0.009723	Education
Current employment status: Unable to work because of sickness or disability	6142_4	0.34 (0.11, 0.57)	0.00436	0.36 (0.08, 0.64)	0.01184	Employment
Job involves heavy manual or physical work	816	0.29 (0.13, 0.46)	0.000549	0.34 (0.12, 0.56)	0.0028	Employment
Job involves mainly walking or standing	806	0.26 (0.09, 0.43)	0.002779	0.29 (0.07, 0.51)	0.01002	Employment
Fluid intelligence score	20016_raw	-0.21 (-0.34, -0.09)	0.0007723	-0.25 (-0.42, -0.09)	0.002982	Fluid intelligence / reasoning
Qualifications: Other professional qualifications eg: nursing, teaching	6138_6	-0.22 (-0.38, -0.07)	0.004755	-0.24 (-0.45, -0.04)	0.01772	Education
FI3 : word interpolation	4957	-0.24 (-0.42, -0.06)	0.00772	-0.27 (-0.5, -0.05)	0.01527	Fluid intelligence / reasoning
FI4 : positional arithmetic	4968	-0.27 (-0.47, -0.07)	0.007659	-0.31 (-0.55, -0.07)	0.01098	Fluid intelligence / reasoning
FI9 : concept interpolation	5556	-0.29 (-0.49, -0.08)	0.006363	-0.31 (-0.56, -0.06)	0.0142	Fluid intelligence / reasoning
Qualifications: A levels/AS levels or equivalent	6138_2	-0.3 (-0.45, -0.15)	8.016e-05	-0.34 (-0.55, -0.13)	0.001533	Education
Qualifications: College or University degree	6138_1	-0.35 (-0.51, -0.19)	2.179e-05	-0.39 (-0.62, -0.16)	0.0009206	Education
Age completed full time education	845	-0.38 (-0.56, -0.2)	2.66e-05	-0.43 (-0.67, -0.18)	0.0005704	Education
Transport type for commuting to job workplace: Cycle	6143_4	-0.38 (-0.62, -0.14)	0.001591	-0.46 (-0.76, -0.16)	0.002815	Employment
